# Supplementary material for: Reprogramming of phytopathogen transcriptome by a non-bactericidal pesticide residue alleviates its virulence in rice
Source: Fundam Res. 2022 Jan 20;2(2):198–207. doi: 10.1016/j.fmre.2021.12.012 (PMC11197535; doi:10.1016/j.fmre.2021.12.012)
Supplement: Supplementary file 2 [file mmc2.xlsx]

## Sheet: S1
Dataset S1. List of significantly up-regulated genes after treatment.
Gene ID	Fold change (log2)	P value	Annotation
bpln_RS00105	1.08508	8.56765e-05	MarR family transcriptional regulator
bpln_RS00115	1.07635	3.82409e-05	general secretion pathway protein GspN
bpln_RS00155	1.17373	0.00135924	general secretion pathway protein GspC
bpln_RS00180	1.36995	2.04714e-07	cobalamin biosynthesis protein CobW
bpln_RS00185	1.41504	5.64525e-07	DNA-binding protein HU-alpha
bpln_RS00225	1.13816	0.00860751	histidine kinase
bpln_RS00235	1.53649	1.952e-07	4a-hydroxytetrahydrobiopterin dehydratase
bpln_RS00240	1.38379	2.01205e-07	phenylalanine 4-monooxygenase
bpln_RS00250	1.34438	2.67253e-07	adenylate cyclase
bpln_RS00330	1.50901	3.81999e-08	F0F1 ATP synthase subunit B
bpln_RS00335	1.17792	2.71804e-05	F0F1 ATP synthase subunit delta
bpln_RS00345	1.28011	1.00681e-05	F0F1 ATP synthase subunit gamma
bpln_RS00355	1.33184	5.46197e-05	F0F1 ATP synthase subunit epsilon
bpln_RS00365	1.08787	0.000368412	ArtI protein
bpln_RS00385	1.25376	1.13906e-05	branched chain amino acid ABC transporter substrate-binding protein
bpln_RS00395	1.2854	3.6286e-06	ABC transporter substrate-binding protein
bpln_RS00410	1.84212	2.18596e-14	heavy metal translocating P-type ATPase
bpln_RS00455	2.36257	4.55727e-34	ADP-heptose--LPS heptosyltransferase
bpln_RS00460	1.078	0.000106498	thiamine pyrophosphate-binding protein
bpln_RS00505	1.20436	1.88557e-05	cytochrome c
bpln_RS00525	1.52973	8.3715e-07	hypothetical protein
bpln_RS00655	1.65992	3.18751e-08	alkylhydroperoxidase
bpln_RS00715	1.08406	0.000369022	ketoacyl-ACP synthase III
bpln_RS00745	1.18057	0.000985309	30S ribosomal protein S21
bpln_RS00760	1.08517	3.79767e-05	hydrolase
bpln_RS00825	1.2843	2.80845e-06	chemotaxis response regulator protein-glutamate methylesterase
bpln_RS00830	1.58496	4.84683e-05	response regulator
bpln_RS00895	2.58496	7.48099e-43	6-aminohexanoate hydrolase
bpln_RS00910	1.53521	4.21964e-10	branched chain amino acid ABC transporter substrate-binding protein
bpln_RS00915	3.24079	2.64601e-95	MFS transporter
bpln_RS00950	1.51341	1.36336e-08	septal ring lytic transglycosylase RlpA family lipoprotein
bpln_RS00955	1.80334	4.08651e-05	rRNA (cytidine-2'-O-)-methyltransferase
bpln_RS01015	1.08032	4.55893e-05	short-chain dehydrogenase
bpln_RS01075	1.43741	6.30444e-05	hypothetical protein
bpln_RS01120	1.11175	0.000264482	4-hydroxyphenylpyruvate dioxygenase
bpln_RS01220	1.69744	1.1737e-08	elongation factor Tu
bpln_RS01240	1.27563	6.12565e-05	50S ribosomal protein L11
bpln_RS01245	1.54597	4.42356e-09	50S ribosomal protein L1
bpln_RS01255	1.05636	5.47401e-05	50S ribosomal protein L7/L12
bpln_RS01265	1.03653	0.000661462	DNA-directed RNA polymerase subunit beta'
bpln_RS01280	1.62449	1.29305e-07	30S ribosomal protein S12
bpln_RS01295	1.55061	2.40616e-06	elongation factor Tu
bpln_RS01315	2.45943	6.11406e-17	50S ribosomal protein L23
bpln_RS01320	1.97323	5.44769e-19	50S ribosomal protein L2
bpln_RS01325	1.96239	7.87685e-14	30S ribosomal protein S19
bpln_RS01330	2.34453	8.89389e-21	50S ribosomal protein L22
bpln_RS01335	1.69334	4.10654e-11	30S ribosomal protein S3
bpln_RS01340	1.4727	1.11978e-06	50S ribosomal protein L16
bpln_RS01345	1.29956	4.26314e-07	50S ribosomal protein L29
bpln_RS01350	1.75156	1.28813e-13	30S ribosomal protein S17
bpln_RS01360	1.55158	7.57855e-09	50S ribosomal protein L24
bpln_RS33490	1.25716	6.56372e-06	30S ribosomal protein S14
bpln_RS01370	1.17333	0.000201485	30S ribosomal protein S8
bpln_RS01390	1.10309	0.00188222	50S ribosomal protein L30
bpln_RS01395	1.55102	2.17908e-07	50S ribosomal protein L15
bpln_RS01405	1.17847	8.01717e-06	translation initiation factor IF-1
bpln_RS01415	1.75899	2.592e-10	30S ribosomal protein S11
bpln_RS01420	1.69707	1.92366e-11	30S ribosomal protein S4
bpln_RS01425	1.42884	6.31478e-08	DNA-directed RNA polymerase subunit alpha
bpln_RS01490	1.86979	1.14813e-15	iron donor protein CyaY
bpln_RS01495	1.70864	1.12153e-05	penicillin-binding protein
bpln_RS01580	1.13153	0.000571738	ABC transporter ATP-binding protein
bpln_RS01730	1.48091	0.00106233	2-alkenal reductase
bpln_RS01735	1.09954	5.44421e-05	Nif3-like dinuclear metal center hexameric protein
bpln_RS01865	1.32193	3.79423e-05	oxidoreductase
bpln_RS01925	2.59417	1.05549e-12	extradiol ring-cleavage dioxygenase
bpln_RS01970	1.20353	1.52943e-05	energy-dependent translational throttle protein EttA
bpln_RS01985	1.31667	2.74713e-07	polymerase
bpln_RS02015	1.14505	1.15675e-05	FMN-dependent NADH-azoreductase
bpln_RS02110	1.20163	0.00016186	hypothetical protein
bpln_RS33510	1.14985	4.07e-05	hypothetical protein
bpln_RS02130	1.12832	3.98278e-05	Co2+/Mg2+ efflux protein ApaG
bpln_RS02135	1.51987	1.286e-09	murein transglycosylase
bpln_RS02140	1.47207	1.69986e-07	phenylacetate-CoA ligase
bpln_RS02285	1.32973	0.00316623	hypothetical protein
bpln_RS02305	1.06012	0.000164046	7,8-dihydro-8-oxoguanine-triphosphatase
bpln_RS02310	1.35995	7.79947e-08	DNA gyrase inhibitor YacG
bpln_RS02315	1.56402	1.0159e-07	cell division protein ZapD
bpln_RS02360	2.03382	7.74607e-19	50S ribosomal protein L27
bpln_RS02375	1.58496	8.35888e-11	hypothetical protein
bpln_RS02395	1.01577	0.000207147	hypoxanthine-guanine phosphoribosyltransferase
bpln_RS02405	1.04891	0.00206087	ABC transporter permease
bpln_RS33525	1.52262	0.00286215	histone H1
bpln_RS02550	1.1375	0.000816017	aldose epimerase
bpln_RS02590	1.43712	2.0111e-07	16S rRNA (uracil(1498)-N(3))-methyltransferase
bpln_RS02610	1.29146	4.43684e-07	type I glyceraldehyde-3-phosphate dehydrogenase
bpln_RS02615	1.32799	0.0275364	GntR family transcriptional regulator
bpln_RS02680	1.13124	0.00014056	hypothetical protein
bpln_RS02685	1.53605	5.75032e-05	hypothetical protein
bpln_RS02715	1.11548	0.000374056	gluconate kinase
bpln_RS02720	3.4859	2.64405e-207	adenylosuccinate lyase
bpln_RS02755	1.16843	0.000559417	class II glutamine amidotransferase
bpln_RS02810	1.15528	1.56463e-05	chromosome partitioning protein ParB
bpln_RS02825	1.16993	0.000208697	Holliday junction branch migration protein RuvA
bpln_RS02940	1.01495	0.000461322	paraquat-inducible membrane protein A
bpln_RS02960	1.44958	4.15939e-05	protein translocase subunit SecF
bpln_RS03010	1.34671	7.89899e-07	4-hydroxybenzoate octaprenyltransferase
bpln_RS03025	1.40663	8.76666e-08	glycolate oxidase iron-sulfur subunit
bpln_RS03080	1.22139	0.000108163	hypothetical protein
bpln_RS03120	1	0.000588396	molecular chaperone DnaJ
bpln_RS03220	1.83289	2.78251e-15	hypothetical protein
bpln_RS03275	1.06274	0.000596899	hypothetical protein
bpln_RS03285	1.26419	0.0145267	sugar ABC transporter permease
bpln_RS03295	1.63227	3.73193e-07	amino acid dehydrogenase
bpln_RS03340	1.12029	4.53334e-05	peptidoglycan-associated lipoprotein
bpln_RS03440	1.16993	5.57435e-06	diguanylate phosphodiesterase
bpln_RS03450	1	0.0001845	MFS transporter
bpln_RS03525	1.63743	3.27229e-08	phospholipid-binding protein
bpln_RS03530	1.68182	6.11647e-09	anion permease
bpln_RS03580	1.05772	0.000294628	molecular chaperone GroES
bpln_RS03585	2.13637	2.51241e-22	molecular chaperone GroEL
bpln_RS03590	2.26205	1.28655e-05	hydroxymethylpyrimidine/phosphomethylpyrimidine kinase
bpln_RS03605	2.39993	2.18916e-19	hypothetical protein
bpln_RS03640	2.25054	3.73319e-20	bis(5'-nucleosyl)-tetraphosphatase (symmetrical)
bpln_RS03650	1.75372	4.75838e-11	glucose-1-phosphate thymidylyltransferase
bpln_RS03680	1.26303	1.42383e-06	multidrug MFS transporter
bpln_RS03725	1.33258	1.54739e-06	3-deoxy-D-manno-octulosonic acid transferase
bpln_RS03730	1.57619	2.80561e-09	urease accessory protein UreG
bpln_RS03740	1.47999	4.90623e-06	urease accessory protein UreE
bpln_RS03870	1.3051	0.0032612	fluoride ion transporter CrcB
bpln_RS03920	1.44057	0.0130516	twin-arginine translocase subunit TatA
bpln_RS03930	1.57271	7.61669e-05	manganese transport protein MntH
bpln_RS03940	1	0.0132826	hypothetical protein
bpln_RS03980	1.22239	0.000121909	hypothetical protein
bpln_RS04020	1.59128	2.29656e-06	5,10-methylenetetrahydromethanopterin reductase
bpln_RS04085	1.70804	4.70018e-09	sugar ABC transporter substrate-binding protein
bpln_RS04105	1.07539	0.0229258	DNA mismatch repair protein MutS
bpln_RS04110	1.38466	7.07713e-08	thioredoxin-disulfide reductase
bpln_RS04190	2.9386	4.7414e-12	hypothetical protein
bpln_RS04245	1.49629	7.1515e-07	transcription elongation factor GreB
bpln_RS04440	1.38466	7.41778e-07	hypothetical protein
bpln_RS04475	1.65711	8.93558e-07	integration host factor subunit beta
bpln_RS04510	1.09954	6.86062e-05	cysteine synthase B
bpln_RS04515	1.21589	7.79132e-05	lytic murein transglycosylase B
bpln_RS04525	1.30433	1.04481e-06	hydrolase
bpln_RS04565	1.03027	0.0221821	AsnC family transcriptional regulator
bpln_RS04580	1.12	7.14566e-05	sorbosone dehydrogenase
bpln_RS04630	1.62476	6.32171e-08	oligoribonuclease
bpln_RS04635	1.99339	1.02904e-17	molybdopterin adenylyltransferase
bpln_RS04640	1.60716	6.82013e-09	hypothetical protein
bpln_RS04645	1.33298	1.83584e-07	metalloprotease PmbA
bpln_RS04650	1.46275	0.000743365	diacylglycerol kinase
bpln_RS04765	1.45066	2.08804e-06	DNA recombination protein RmuC
bpln_RS04775	1.02438	0.000283317	N-acetyltransferase
bpln_RS04780	1.23204	1.07706e-05	hypothetical protein
bpln_RS04805	1.4307	0.00123641	pseudouridine synthase
bpln_RS04825	2	1.09007e-16	SAM-dependent methyltransferase
bpln_RS04830	1.27246	1.32777e-06	septum formation inhibitor Maf
bpln_RS04835	1.56961	1.55397e-10	hypothetical protein
bpln_RS04945	1.39007	7.96886e-05	sigma-54-dependent Fis family transcriptional regulator
bpln_RS04950	1.16	8.37401e-06	elongation factor P
bpln_RS04985	1.27234	3.98583e-06	diguanylate cyclase
bpln_RS05010	1.11784	9.19063e-05	photosynthetic protein synthase I
bpln_RS05215	1.26442	1.22295e-06	glutamine amidotransferase
bpln_RS05245	1.27798	0.000654789	hypothetical protein
bpln_RS05250	1.10729	0.0109516	hypothetical protein
bpln_RS05490	1.11548	0.000227915	hypothetical protein
bpln_RS05495	1.24511	7.91827e-05	TetR family transcriptional regulator
bpln_RS05600	1.16993	0.0140433	hypothetical protein
bpln_RS05750	1.66006	1.67272e-08	citrate synthase
bpln_RS05905	1.81558	2.29135e-13	hypothetical protein
bpln_RS05930	1.35755	2.56953e-06	AraC family transcriptional regulator
bpln_RS05990	1.31637	3.31517e-07	glutathione S-transferase
bpln_RS05995	2.10992	2.72936e-15	hypothetical protein
bpln_RS06025	1.08069	0.018635	hydroxyacylglutathione hydrolase
bpln_RS06075	1.57827	8.2508e-09	RNA-binding protein
bpln_RS06175	1.32193	0.000942731	hypothetical protein
bpln_RS06190	1.56259	2.18559e-10	transport-associated protein
bpln_RS06315	1.27563	5.95754e-07	AttM/AiiB
bpln_RS06320	1.68182	1.21777e-08	GntR family transcriptional regulator
bpln_RS06350	1.152	0.0179065	acyl carrier protein
bpln_RS06420	1.28798	3.27776e-06	hypothetical protein
bpln_RS06425	1.95791	1.6404e-09	SAM-dependent methyltransferase
bpln_RS06585	1.76553	2.07442e-06	hypothetical protein
bpln_RS06625	1.40732	8.16082e-06	type VI secretion protein ImpA
bpln_RS06665	1.71272	6.48447e-07	Hcp1 family type VI secretion system effector
bpln_RS06670	1.47063	1.68673e-06	type VI secretion lipoprotein
bpln_RS06730	1.06547	0.000849666	hypothetical protein
bpln_RS06990	1.18101	0.000114597	tautomerase family protein
bpln_RS07005	1	0.00139642	hypothetical protein
bpln_RS07385	1.1375	5.2214e-05	SAM-dependent methyltransferase
bpln_RS07490	1.38981	0.000266938	glutamine--tRNA ligase
bpln_RS07510	1.39715	4.96983e-08	AraC family transcriptional regulator
bpln_RS07550	2.6865	1.40065e-37	gluconolaconase
bpln_RS07560	1.926	2.24689e-07	MFS transporter
bpln_RS07565	1.25716	5.46259e-06	ADP-ribose pyrophosphatase
bpln_RS07655	1.48543	0.000453246	hypothetical protein
bpln_RS07665	1.4548	4.57213e-09	UTP--glucose-1-phosphate uridylyltransferase
bpln_RS07690	2.92161	1.35473e-75	chemotaxis protein
bpln_RS07710	1.2854	9.7213e-06	RND transporter
bpln_RS07725	1.43686	3.25552e-08	hydroxyacid dehydrogenase
bpln_RS07820	1.48767	1.23848e-08	translation initiation factor IF-3
bpln_RS07825	1.74181	6.88352e-13	50S ribosomal protein L35
bpln_RS07830	1.47468	7.22439e-09	50S ribosomal protein L20
bpln_RS07855	1.15987	0.000145613	hypothetical protein
bpln_RS07955	1.38401	4.4794e-08	antibiotic biosynthesis monooxygenase
bpln_RS08015	1.2575	0.00201035	translation initiation factor IF-2
bpln_RS08030	1.21345	0.0186282	MFS transporter
bpln_RS08035	1.73533	1.00769e-11	hemolysin D
bpln_RS08065	1.03059	0.000106037	dihydrolipoyl dehydrogenase
bpln_RS08160	1.31316	2.53748e-07	hypothetical protein
bpln_RS08165	1.57855	5.11073e-06	RNA chaperone Hfq
bpln_RS08305	1.55314	7.83315e-10	QacE family quaternary ammonium compound efflux SMR transporter
bpln_RS08310	1.85664	3.09763e-15	hypothetical protein
bpln_RS08365	1.17211	0.000126319	hypothetical protein
bpln_RS08505	1.70715	0.000475791	nodulation protein NodJ
bpln_RS08510	1.25507	1.89453e-06	nodulation factor ABC transporter ATP-binding protein NodI
bpln_RS08515	1.22677	8.74307e-05	universal stress protein UspA
bpln_RS08605	1.25054	1.73206e-06	DUF1275 family protein
bpln_RS08620	1.76314	2.30895e-11	transcriptional regulator
bpln_RS08660	1.3893	5.9456e-06	IclR family transcriptional regulator
bpln_RS08965	1.67544	7.39593e-11	alkylphosphonate utilization protein
bpln_RS08970	1.28978	0.000130082	spermidine synthase
bpln_RS08975	2.26507	9.96981e-25	CopG family transcriptional regulator
bpln_RS08980	1.93643	4.31677e-18	LacI family transcriptional regulator
bpln_RS09155	3.31628	9.80535e-66	phospholipase
bpln_RS09215	1.01919	8.75033e-05	GntR family transcriptional regulator
bpln_RS09350	1.08989	0.000152144	urocanate hydratase
bpln_RS09400	1.92961	2.22004e-11	hypothetical protein
bpln_RS09420	1.53916	3.91801e-09	hypothetical protein
bpln_RS09790	1.38109	3.23724e-07	asparaginase
bpln_RS09925	3.16993	1.36482e-07	hypothetical protein
bpln_RS09935	1.66051	1.96421e-11	hypothetical protein
bpln_RS09980	1.6746	2.40591e-08	hypothetical protein
bpln_RS10030	1.04858	5.13552e-05	hypothetical protein
bpln_RS10035	1.97692	4.58382e-19	hypothetical protein
bpln_RS10085	1.32193	9.48814e-07	voltage-gated chloride channel protein ClcB
bpln_RS10090	1.3443	1.01113e-07	TetR family transcriptional regulator
bpln_RS10185	1.14886	0.000775641	hypothetical protein
bpln_RS10430	2.32193	0.000771166	hypothetical protein
bpln_RS10590	1	0.0143449	glycosyl transferase family 2
bpln_RS10675	1.84688	5.1192e-11	DNA-binding response regulator
bpln_RS10700	1.08459	0.000603107	hypothetical protein
bpln_RS10715	1.56116	0.000524605	helicase
bpln_RS10820	1.21071	0.00300284	BAX inhibitor protein
bpln_RS10830	1.08366	0.000121063	endonuclease
bpln_RS10905	2.3765	3.44224e-31	50S ribosomal protein L31
bpln_RS10920	1.08866	2.32182e-05	acetoin dehydrogenase dihydrolipoyllysine-residue acetyltransferase subunit
bpln_RS10950	1.72102	1.04034e-11	hypothetical protein
bpln_RS11040	1.07358	3.33248e-05	4-deoxy-4-formamido-L-arabinose-phosphoundecaprenol deformylase
bpln_RS11135	1.53956	0.00491819	glycosyl transferase
bpln_RS11245	2.31698	2.29635e-12	alanine acetyltransferase
bpln_RS11285	1.1964	3.22526e-06	arylesterase
bpln_RS11465	1.09115	3.05599e-05	flagellar motor protein MotB
bpln_RS11480	1	0.00118781	Twin-arginine translocation pathway signal sequence domain-containing protein
bpln_RS11575	2.1479	1.06527e-24	8-oxoguanine deaminase
bpln_RS11685	1.03539	0.00262891	oxidoreductase
bpln_RS11690	1.67807	7.43615e-07	TetR family transcriptional regulator
bpln_RS11730	1.10615	0.000187627	glutathione S-transferase
bpln_RS11955	1.88904	6.05837e-17	hypothetical protein
bpln_RS12025	1.41504	2.53212e-05	EamA family transporter
bpln_RS12040	1.62638	6.56568e-11	SsrA-binding protein
bpln_RS12045	1.59627	0.00061934	stomatin 2
bpln_RS12060	1.91127	2.10777e-08	phosphoenolpyruvate synthase regulatory protein
bpln_RS12065	1.25003	0.00201724	RNA methyltransferase
bpln_RS12110	1.03953	0.000242856	1-deoxy-D-xylulose-5-phosphate reductoisomerase
bpln_RS12130	1.09337	0.000175545	UMP kinase
bpln_RS12140	1.52509	3.06426e-08	30S ribosomal protein S2
bpln_RS33995	1.74543	1.13385e-09	pseudouridine synthase
bpln_RS12165	1.45192	6.08234e-09	peptide deformylase
bpln_RS12220	2.0621	4.96304e-21	glutathione peroxidase
bpln_RS12230	1.38311	5.09141e-06	hypothetical protein
bpln_RS12255	1.3757	4.98541e-08	hypothetical protein
bpln_RS12435	1.73419	2.63013e-12	LysR family transcriptional regulator
bpln_RS34000	1.93203	3.07152e-05	hypothetical protein
bpln_RS12515	2.24659	1.61503e-28	hypothetical protein
bpln_RS12535	1.45747	1.82428e-08	serine O-acetyltransferase
bpln_RS12550	1.00319	0.000877523	HAD family hydrolase
bpln_RS12660	1.14559	0.0274049	hypothetical protein
bpln_RS12670	1.25743	0.0157185	cupin
bpln_RS12675	1.41823	0.0418468	MBL fold metallo-hydrolase
bpln_RS12725	1.32484	9.19168e-07	gamma carbonic anhydrase family protein
bpln_RS12735	1.04731	0.00268971	hypothetical protein
bpln_RS12880	1.38702	4.03683e-08	Phasin (PHA-granule associated protein)
bpln_RS12885	1.04474	0.0311972	dihydrolipoyl dehydrogenase
bpln_RS13000	1.30603	2.91874e-06	exodeoxyribonuclease III
bpln_RS13025	1.60382	6.09685e-10	sulfurtransferase
bpln_RS13130	1.36923	3.80083e-07	urocanate hydratase
bpln_RS13195	2.23447	1.95641e-20	hypothetical protein
bpln_RS13320	1.5035	1.71219e-07	fumarate hydratase
bpln_RS13360	1.00877	0.000121095	pirin
bpln_RS13365	2.16439	1.43917e-25	hypothetical protein
bpln_RS13370	2.09111	1.05061e-20	hemin transporter HemP
bpln_RS13420	1.74927	5.59217e-08	hypothetical protein
bpln_RS34025	1.88319	6.33638e-15	hypothetical protein
bpln_RS13475	1.02594	0.0364153	hypothetical protein
bpln_RS13485	1.2958	3.28278e-07	nucleotide-binding protein
bpln_RS13495	1.30532	7.39889e-05	glutathione S-transferase
bpln_RS13515	1.3339	2.42622e-06	acyl-CoA dehydrogenase
bpln_RS13755	1.20464	2.92739e-05	cyanoglobin
bpln_RS13815	1.36755	4.53817e-05	hypothetical protein
bpln_RS13820	1.33442	0.00017974	methylglyoxal synthase
bpln_RS13910	1.90689	4.11943e-14	hypothetical protein
bpln_RS13935	1.50589	2.76566e-09	glycosyl transferase family 1
bpln_RS14000	1.36854	9.10045e-08	TetR family transcriptional regulator
bpln_RS14010	1.37197	4.88178e-06	endonuclease III
bpln_RS14020	1.48543	3.75409e-07	cytochrome c
bpln_RS14025	1.27684	4.99375e-05	cytochrome c
bpln_RS14045	1.17632	2.12347e-05	transaldolase
bpln_RS14050	1.11334	6.77827e-05	VOC family protein
bpln_RS14060	1.2909	1.15311e-06	hypothetical protein
bpln_RS14065	1.8158	1.5732e-13	hypothetical protein
bpln_RS14070	1.50901	0.000151399	DNA-deoxyinosine glycosylase
bpln_RS14120	1.55254	1.21559e-08	chromate transporter
bpln_RS14190	1.03242	0.00296018	hypothetical protein
bpln_RS14205	1.42866	3.76711e-07	ecotin
bpln_RS14235	1.79518	3.78246e-08	ATPase
bpln_RS14250	1.37851	0.00297716	hypothetical protein
bpln_RS14255	1.99417	2.80689e-17	hypothetical protein
bpln_RS14260	1.04093	0.000999129	nitrate ABC transporter ATP-binding protein
bpln_RS14275	1.27993	0.0142033	two-component sensor histidine kinase
bpln_RS14315	3.2217	4.90905e-94	hypothetical protein
bpln_RS14335	1.02106	0.00034746	inorganic pyrophosphatase
bpln_RS14365	1.03705	0.000687515	hydroxymethylbilane synthase
bpln_RS14385	1.6009	2.86945e-08	hypothetical protein
bpln_RS14420	1.55117	0.000272219	DUF490 domain-containing protein
bpln_RS14445	1.70766	6.75947e-13	aspartate 1-decarboxylase
bpln_RS14450	1.62008	6.57739e-08	cobyrinic acid a,c-diamide synthase
bpln_RS14480	1.05063	0.00267873	cobalamin-binding protein
bpln_RS14515	1.13079	4.16469e-05	hypothetical protein
bpln_RS14550	2.02027	5.55749e-20	cytochrome c
bpln_RS14630	1.24883	1.85233e-06	hypothetical protein
bpln_RS14690	1.17834	4.63327e-06	hypothetical protein
bpln_RS14700	1.35299	1.02899e-06	50S ribosomal protein L33
bpln_RS14710	1.21036	2.24016e-06	nicotinate-nucleotide diphosphorylase (carboxylating)
bpln_RS14855	1.21573	5.07032e-06	aldo/keto reductase
bpln_RS14865	1.1375	2.85246e-05	carnitine dehydratase
bpln_RS14890	1.54057	0.000138807	hypothetical protein
bpln_RS14930	1.16993	0.00212992	3-hydroxy-2-methylbutyryl-CoA dehydrogenase
bpln_RS14950	2.34479	1.56086e-09	hypothetical protein
bpln_RS14960	1.95379	1.41028e-06	UDP-N-acetylenolpyruvoylglucosamine reductase
bpln_RS14965	1.445	7.33209e-07	nucleotide-binding protein
bpln_RS14970	1.52156	0.00375611	glycerol-3-phosphate acyltransferase
bpln_RS14995	1.43558	1.34477e-08	epoxyqueuosine reductase
bpln_RS15005	1.45943	7.27811e-09	N-acetylmuramoyl-L-alanine amidase
bpln_RS15025	1.44503	2.54469e-10	tRNA threonylcarbamoyladenosine dehydratase
bpln_RS15045	1.00477	0.000105251	peptide-methionine (S)-S-oxide reductase
bpln_RS15055	1.96126	6.70154e-12	flavin reductase
bpln_RS15080	6.57491	0	MFS transporter
bpln_RS15105	1.20645	0.000788034	haloacid dehalogenase
bpln_RS15185	1.49596	7.23988e-09	hemolysin D
bpln_RS15235	1.80408	1.65728e-11	translation factor Sua5
bpln_RS15360	1.90378	1.84109e-14	succinate--CoA ligase subunit alpha
bpln_RS15445	1.70044	0.00466223	hypothetical protein
bpln_RS15600	1.34104	2.90107e-05	TetR family transcriptional regulator
bpln_RS15625	1.09516	0.000465106	galactonate dehydratase
bpln_RS15705	1.24679	6.20328e-06	hydroxyacid dehydrogenase
bpln_RS15740	1.77761	1.52098e-10	hypothetical protein
bpln_RS15765	1.00861	0.000860058	metal-dependent hydrolase
bpln_RS15770	1.57415	6.66247e-08	lactoylglutathione lyase
bpln_RS15815	2.24462	4.95562e-26	hypothetical protein
bpln_RS15825	1.09337	0.000254219	enoyl-CoA hydratase
bpln_RS15935	1.23922	6.10902e-06	endoribonuclease L-PSP
bpln_RS34070	1.18688	0.00031608	hypothetical protein
bpln_RS16050	1.54057	0.000909464	membrane protein
bpln_RS16055	1.37896	0.000119414	formyltetrahydrofolate deformylase
bpln_RS16080	1.17232	7.98668e-05	arabinose-5-phosphate isomerase
bpln_RS16130	1.19967	3.04139e-06	ATP-dependent protease
bpln_RS16185	1.30908	1.90949e-06	ferredoxin
bpln_RS16190	1.36466	5.27733e-05	short-chain fatty acid transporter
bpln_RS16195	1.19385	9.29534e-05	pantetheine-phosphate adenylyltransferase
bpln_RS16200	2.21057	2.27563e-20	16S rRNA (guanine(966)-N(2))-methyltransferase RsmD
bpln_RS16210	1.50995	9.98051e-10	maleylacetoacetate isomerase
bpln_RS16285	1.30485	0.000129402	hypothetical protein
bpln_RS16405	1.29546	4.02509e-07	tRNA (cytidine(34)-2'-O)-methyltransferase
bpln_RS16480	1.0248	0.000101318	nitrogen regulatory protein P-II 1
bpln_RS16580	1.01282	0.00147679	hypothetical protein
bpln_RS16645	1.55416	2.19138e-10	D-glycero-beta-D-manno-heptose 1-phosphate adenylyltransferase
bpln_RS16700	1.4442	8.6394e-09	hypothetical protein
bpln_RS16730	1.28403	4.06344e-05	ABC transporter substrate-binding protein
bpln_RS16735	1.33817	3.57816e-07	Zn-dependent hydrolase
bpln_RS34100	1.01121	0.000473138	hypothetical protein
bpln_RS16790	1.37397	6.07954e-08	copper homeostasis protein CutC
bpln_RS16860	1.05889	0.00395971	DUF1289 domain-containing protein
bpln_RS16870	3.64245	1.10558e-249	2-nitropropane dioxygenase
bpln_RS16930	1.83289	1.81492e-09	short-chain dehydrogenase
bpln_RS17105	1.30666	3.01684e-06	transcriptional regulator
bpln_RS17120	1.05658	5.94827e-05	flagellar hook-associated protein FlgK
bpln_RS17185	1.26024	5.33099e-05	flagellar biosynthesis protein FlgN
bpln_RS17210	1.1682	9.20503e-06	5-formyltetrahydrofolate cyclo-ligase
bpln_RS17295	1.12553	0.00159963	histidine kinase
bpln_RS17310	2.80081	2.35334e-47	peptidase
bpln_RS17320	1.74624	4.21916e-08	flagellar protein FhlB
bpln_RS17325	1.24101	0.000155094	flagellar hook-length control protein FliK
bpln_RS17335	1.17932	0.000382361	flagellar export chaperone FliS
bpln_RS17375	1.18845	6.53452e-06	GMC family oxidoreductase
bpln_RS17385	2.24917	1.51567e-28	coniferyl aldehyde dehydrogenase
bpln_RS17405	1.08558	3.06094e-05	EamA family transporter
bpln_RS17420	1.80279	9.62815e-15	membrane protein
bpln_RS17425	1.26512	0.00365165	phytanoyl-CoA dioxygenase
bpln_RS17480	1.16946	0.0169773	ATP-dependent protease ATP-binding subunit HslU
bpln_RS17485	2.43185	5.09985e-15	chemotaxis protein CheY
bpln_RS17490	1.63227	6.86913e-11	two-component sensor histidine kinase
bpln_RS17505	1.1375	0.000902402	nucleoid occlusion factor SlmA
bpln_RS17530	2.42681	9.02829e-32	AraC family transcriptional regulator
bpln_RS17590	1.97415	1.86369e-17	hypothetical protein
bpln_RS17660	1.43812	1.66653e-08	DNA-processing protein DprA
bpln_RS17685	1.4634	1.42093e-06	patatin
bpln_RS17690	1.57693	3.49916e-08	phenylacetic acid degradation protein
bpln_RS17750	1.11018	4.12879e-05	lactoylglutathione lyase
bpln_RS17785	1.70782	1.16557e-12	transcriptional regulator
bpln_RS17805	1.54057	0.000281645	50S ribosomal protein L34
bpln_RS17875	1.87127	7.61159e-15	50S ribosomal protein L21
bpln_RS18140	1.09115	0.000554499	DNA-binding transcriptional regulator KdgR
bpln_RS18205	1.47592	2.79576e-09	dehydrogenase
bpln_RS18210	1.32862	3.71796e-06	GTP cyclohydrolase I FolE
bpln_RS18245	1.23163	1.12605e-05	4-carboxymuconolactone decarboxylase
bpln_RS18425	1.43774	2.08279e-06	porin
bpln_RS18555	1.2448	8.84442e-06	hypothetical protein
bpln_RS18600	1.65208	5.04265e-08	hypothetical protein
bpln_RS18605	1.89907	9.93526e-11	thiol reductase thioredoxin
bpln_RS18825	1	0.000465614	transposase
bpln_RS18960	1.06982	0.0245995	spermidine/putrescine ABC transporter
bpln_RS18965	1.13982	0.00546429	TetR family transcriptional regulator
bpln_RS19030	1.26303	0.04166	EscS/YscS/HrcS family type III secretion system export apparatus protein
bpln_RS34220	2.60407	5.27014e-20	hypothetical protein
bpln_RS34225	2.92308	5.28758e-54	hypothetical protein
bpln_RS19115	1.84503	1.33913e-12	DNA-binding response regulator
bpln_RS19255	1.81291	1.25848e-11	GntR family transcriptional regulator
bpln_RS19270	1.1144	0.000154489	GGDEF domain-containing protein
bpln_RS19475	1.26923	0.0247869	hypothetical protein
bpln_RS19650	2.82753	3.31869e-42	GntR family transcriptional regulator
bpln_RS19740	1.02106	0.00357587	hypothetical protein
bpln_RS19810	1.90883	5.49662e-06	L-sorbosone dehydrogenase
bpln_RS19845	2.26679	1.07241e-27	LysR family transcriptional regulator
bpln_RS19855	1.33628	4.44746e-07	hemolysin D
bpln_RS19895	1.18161	1.04495e-05	manganese transport protein MntH
bpln_RS20095	1.55459	1.15601e-06	oxidoreductase
bpln_RS20410	1.57593	0.000149486	AraC family transcriptional regulator
bpln_RS20440	2.42626	1.83428e-18	2-aminoethylphosphonate--pyruvate transaminase
bpln_RS20510	1.66838	3.8752e-11	proline hydroxylase
bpln_RS20540	1.21539	5.72364e-06	LysR family transcriptional regulator
bpln_RS20685	2.60407	1.04796e-45	molecular chaperone GroEL
bpln_RS20690	4.23857	0	hypothetical protein
bpln_RS20745	1	0.000408618	MFS transporter
bpln_RS20750	2.27563	2.20044e-19	DNA-binding protein
bpln_RS20755	1.24286	2.19836e-05	hypothetical protein
bpln_RS20770	1.65862	4.91905e-12	AraC family transcriptional regulator
bpln_RS20775	1.01749	0.00043822	short-chain dehydrogenase/reductase
bpln_RS20790	1.56188	1.61346e-07	TetR family transcriptional regulator
bpln_RS20795	1.49476	8.26353e-08	MarR family transcriptional regulator
bpln_RS20840	1.19068	0.000272366	polyketide synthase
bpln_RS20985	1.17932	0.000140388	LacI family transcriptional regulator
bpln_RS21050	1.09954	0.00068088	hypothetical protein
bpln_RS21110	1.47393	1.87161e-06	hypothetical protein
bpln_RS21135	1.51307	7.80714e-08	tyrosine--tRNA ligase
bpln_RS21285	1.01027	0.000102315	hypothetical protein
bpln_RS21305	2.16046	1.75897e-19	AraC family transcriptional regulator
bpln_RS21675	1.22948	1.07118e-05	short-chain dehydrogenase
bpln_RS22195	1.03103	0.00786935	hypothetical protein
bpln_RS22290	1.15308	1.25474e-05	glycosyl hydrolase
bpln_RS22470	1.33374	4.20034e-07	GntR family transcriptional regulator
bpln_RS22510	1.24952	6.39372e-06	methionine sulfoxide reductase A
bpln_RS22535	1.01012	0.000289483	3-methyladenine DNA glycosylase
bpln_RS22540	1.0217	9.34554e-05	N-acetyltransferase
bpln_RS22570	1.03747	0.00011461	AraC family transcriptional regulator
bpln_RS22655	3.59296	2.08228e-188	hypothetical protein
bpln_RS22670	1.66541	6.69306e-12	hypothetical protein
bpln_RS22675	1.19931	0.00017783	3-demethylubiquinone-9 3-methyltransferase
bpln_RS22730	1.85896	3.22814e-15	copper resistance protein
bpln_RS22795	2.96253	1.95207e-82	alcohol dehydrogenase
bpln_RS22885	1.91894	1.38315e-15	hypothetical protein
bpln_RS22890	1.13571	0.00608034	TetR family transcriptional regulator
bpln_RS22915	2.5348	1.84031e-08	LysR family transcriptional regulator
bpln_RS22965	1.81559	0.00156426	porin
bpln_RS23185	3.18322	1.15003e-108	serine/threonine protein phosphatase
bpln_RS23205	1.11032	2.43925e-05	universal stress protein A
bpln_RS23290	1.90215	1.02877e-10	YqaE/Pmp3 family membrane protein
bpln_RS23305	1.40881	4.78637e-06	hypothetical protein
bpln_RS23345	1.16993	7.29862e-06	porin
bpln_RS23360	1.58496	1.96678e-07	aliphatic sulfonate ABC transporter substrate-binding protein
bpln_RS23395	1.32069	0.00210244	hypothetical protein
bpln_RS23665	1.074	3.49945e-05	hypothetical protein
bpln_RS23675	1.19704	3.17393e-05	GntR family transcriptional regulator
bpln_RS23950	2	4.61734e-20	hypothetical protein
bpln_RS23990	1.87619	1.85339e-16	phenazine biosynthesis protein
bpln_RS24045	1.65344	7.96181e-09	hypothetical protein
bpln_RS24095	1.5482	2.8342e-08	branched-chain amino acid ABC transporter substrate-binding protein
bpln_RS24100	2.7268	4.68138e-19	SAM-dependent methyltransferase
bpln_RS24195	1.09311	0.0093185	hypothetical protein
bpln_RS24205	1.17585	4.0298e-05	amidase
bpln_RS24570	1.05247	7.00584e-05	pyruvate oxidase
bpln_RS24610	1.04941	0.0148338	porin
bpln_RS24615	2	4.0941e-15	UDP-N-acetylglucosamine 1-carboxyvinyltransferase
bpln_RS24620	1.19094	6.56184e-06	amidohydrolase
bpln_RS24650	1.4492	2.57707e-05	ionic transporter y4hA
bpln_RS24660	1.51785	1.08919e-08	CPBP family intramembrane metalloprotease
bpln_RS24665	1.02294	8.44784e-05	hypothetical protein
bpln_RS24670	1.30525	5.17149e-07	fumarylacetoacetate hydrolase
bpln_RS24730	1.4975	1.30414e-09	hypothetical protein
bpln_RS24855	1.74543	3.37376e-07	2,4'-dihydroxyacetophenone dioxygenase
bpln_RS24890	1.26303	8.84904e-07	Twin-arginine translocation pathway signal sequence domain protein
bpln_RS24995	1.53916	6.84427e-10	hypothetical protein
bpln_RS25055	1.81816	2.85085e-13	lactate dehydrogenase
bpln_RS25115	1.22677	2.16818e-06	hypothetical protein
bpln_RS25120	1.36257	0.00062442	4-hydroxyphenylpyruvate dioxygenase
bpln_RS25135	1.45372	5.36777e-09	AraC family transcriptional regulator
bpln_RS25150	1.1375	0.000346461	nucleoside hydrolase
bpln_RS25315	1.28011	0.00312089	metal ABC transporter substrate-binding protein
bpln_RS25320	1	0.0203017	hypothetical protein
bpln_RS25395	1.05733	0.000323275	hypothetical protein
bpln_RS25460	1.152	9.40162e-06	LysR family transcriptional regulator
bpln_RS25615	2.75207	8.20278e-44	IclR family transcriptional regulator
bpln_RS25660	1.40718	2.08383e-06	alcohol dehydrogenase
bpln_RS25745	1.22239	1.13683e-05	hypothetical protein
bpln_RS25815	1	0.00219037	DNA-binding response regulator
bpln_RS26035	1.90046	2.59708e-13	polar amino acid ABC transporter permease
bpln_RS26225	1.14296	2.71191e-05	succinate-semialdehyde dehydrogenase
bpln_RS26575	1.16294	0.000106277	N-acetyltransferase
bpln_RS26605	1.13048	0.0180032	hypothetical protein
bpln_RS26675	2.58496	1.54983e-33	phosphohydrolase
bpln_RS26690	1	0.000988838	cryptochrome/photolyase family protein
bpln_RS26695	1.38391	7.21033e-07	GTP cyclohydrolase
bpln_RS26700	1.18587	0.000117795	hypothetical protein
bpln_RS26830	1.30288	5.57076e-06	hypothetical protein
bpln_RS26965	1.40291	0.000462181	aryldialkylphosphatase
bpln_RS27035	1.71823	1.2501e-08	DNA-binding protein
bpln_RS27075	2.93598	2.53364e-87	epimerase
bpln_RS27480	1.11103	0.000716448	AraC family transcriptional regulator
bpln_RS27660	2.32193	0.00174254	hypothetical protein
bpln_RS27950	1.70044	0.00706817	hypothetical protein
bpln_RS27955	1.46632	3.75067e-09	hypothetical protein
bpln_RS28140	1	0.00190513	cellulase
bpln_RS28375	1	0.00448846	LysR family transcriptional regulator
bpln_RS28600	1.2336	0.01002	sulfurtransferase
bpln_RS28695	1.06522	0.00101494	esterase
bpln_RS28725	1.50696	7.96542e-09	epimerase
bpln_RS28755	1.23879	1.92552e-06	glutathione S-transferase
bpln_RS28815	1.12338	6.63954e-05	glycosyl transferase family 1
bpln_RS28910	1.21299	6.5832e-06	hypothetical protein
bpln_RS29040	1.07155	0.000207444	hypothetical protein
bpln_RS29050	1.37474	8.0594e-08	NADP-dependent oxidoreductase
bpln_RS29225	1.83794	8.30033e-08	general stress protein CsbD
bpln_RS29305	1.04182	0.00325878	DNA-binding response regulator
bpln_RS29440	1.64938	6.6502e-10	hypothetical protein
bpln_RS29450	1.76553	1.96712e-07	LysR family transcriptional regulator
bpln_RS29580	1.60572	1.8506e-06	membrane protein
bpln_RS29700	1.39232	1.98403e-05	alpha/beta hydrolase
bpln_RS29715	1.42124	1.70867e-08	oxidoreductase
bpln_RS29770	1.24961	5.49172e-06	sterol-binding protein
bpln_RS29795	1.62619	1.80547e-08	enoyl-CoA hydratase
bpln_RS29800	1	0.00225517	hypothetical protein
bpln_RS29810	1.34016	0.000114837	porin
bpln_RS29885	1.89678	3.1502e-13	SfnB family sulfur acquisition oxidoreductase
bpln_RS29915	1.0756	0.00016044	hypothetical protein
bpln_RS29920	1.06274	0.000117987	N-acetyltransferase
bpln_RS29945	2.23522	4.1761e-26	DUF2158 domain-containing protein
bpln_RS29950	1.959	5.8213e-17	MurR/RpiR family transcriptional regulator
bpln_RS30025	1.28445	1.75202e-05	hypothetical protein
bpln_RS30085	1.57817	3.65858e-09	2,5-dioxovalerate dehydrogenase
bpln_RS30145	1.32193	5.00042e-05	ABC transporter substrate-binding protein
bpln_RS30530	1.18763	0.000273136	short-chain dehydrogenase/reductase
bpln_RS30560	1.05733	0.00279824	MBL fold metallo-hydrolase
bpln_RS30585	1.33614	2.32209e-07	TetR family transcriptional regulator
bpln_RS30640	1.68147	9.78341e-12	LysR family transcriptional regulator
bpln_RS30715	1	0.0160785	hypothetical protein
bpln_RS30955	1.87245	1.04377e-13	cupin
bpln_RS30960	1.49476	3.74895e-08	carboxymuconolactone decarboxylase family protein
bpln_RS30995	3.08682	9.98883e-101	hypothetical protein
bpln_RS31000	1.82073	2.83864e-15	3-oxoacyl-ACP reductase
bpln_RS31015	1.24327	2.13258e-06	pyridine nucleotide-disulfide oxidoreductase
bpln_RS31040	1.34395	3.93654e-07	polysaccharide lyase family 7 protein
bpln_RS31075	1.1375	0.00227039	LysR family transcriptional regulator
bpln_RS31175	1.31259	2.76132e-06	hypothetical protein
bpln_RS34745	1.0584	0.0399848	ferric uptake regulator family protein
bpln_RS31245	1.26039	1.42236e-06	hypothetical protein
bpln_RS31270	1.20053	5.7883e-06	AsnC family transcriptional regulator
bpln_RS31335	1.92785	1.35858e-07	catalase HPII
bpln_RS31380	1.12199	6.33756e-05	type I methionyl aminopeptidase
bpln_RS31605	1.4458	3.52315e-05	XapX domain protein
bpln_RS31820	1.70627	4.45079e-09	LysR family transcriptional regulator
bpln_RS31895	2.14254	5.35494e-24	ABC transporter substrate-binding protein
bpln_RS31905	1.24216	1.43746e-05	metal ABC transporter substrate-binding protein
bpln_RS32005	1.3744	1.12575e-06	alkylhydroperoxidase
bpln_RS32055	1	0.000149362	hypothetical protein
bpln_RS32170	1.14401	0.00516334	porin
bpln_RS32185	1.4021	0.00201684	hypothetical protein
bpln_RS32215	1.5639	4.60552e-10	glycosyl transferase family 2
bpln_RS32230	1.75216	2.57239e-05	MFS transporter
bpln_RS32300	1.83825	1.05547e-15	S9 family peptidase
bpln_RS32465	1.1375	0.00983995	anti-sigma factor antagonist
bpln_RS32490	2.57531	6.65296e-33	DNA-binding response regulator
bpln_RS32525	1.71484	2.02605e-10	4-carboxymuconolactone decarboxylase
bpln_RS33985	2.58496	2.71854e-22	AlpA family transcriptional regulator
bpln_RS32935	1	0.00241988	integrase
