# Supplementary material for: Reprogramming of phytopathogen transcriptome by a non-bactericidal pesticide residue alleviates its virulence in rice
Source: Fundam Res. 2022 Jan 20;2(2):198–207. doi: 10.1016/j.fmre.2021.12.012 (PMC11197535; doi:10.1016/j.fmre.2021.12.012)
Supplement: Supplementary file 3 [file mmc3.xlsx]

## Sheet: S2
Dataset S2. List of significantly down-regulated genes after treatment.
Gene ID	Fold change (log2)	P value	Annotation
bpln_RS00025	1.53842	0.000383178	catalase
bpln_RS00030	1.36923	0.0283186	RNA polymerase subunit sigma-24
bpln_RS00070	2.36923	4.59198e-08	flagellar export apparatus protein FliQ
bpln_RS00080	2.22239	0.0024135	flagellar biosynthetic protein FliO
bpln_RS00090	1.07276	0.0463122	flagellar motor switch protein FliM
bpln_RS00150	1.54432	0.00867189	type II secretion system protein GspG
bpln_RS00195	1.10188	0.00691272	sodium:proton exchanger
bpln_RS00210	2.58496	1.4679e-07	glutamine amidotransferase
bpln_RS00265	2.35755	1.22881e-08	ABC transporter ATP-binding protein
bpln_RS00270	2.08746	0.000721862	ABC transporter ATP-binding protein
bpln_RS00275	1.96829	1.21704e-08	ABC transporter permease
bpln_RS00405	1.4619	0.00127866	Cd(II)/Pb(II)-responsive transcriptional regulator
bpln_RS00480	1.63227	0.0039676	glycine cleavage system protein H
bpln_RS00490	1.94555	1.97628e-05	hypothetical protein
bpln_RS00560	1.03342	0.0496494	hypothetical protein
bpln_RS00590	1.32193	0.037726	general secretion pathway protein GspE
bpln_RS00610	2	0.00128667	hypothetical protein
bpln_RS00615	1.32193	0.000419021	secretion protein
bpln_RS00625	1.5502	0.00523324	type II secretion system protein G
bpln_RS00635	3.24793	5.93525e-13	double-stranded uracil-DNA glycosylase
bpln_RS00645	1.67807	2.83648e-06	chemotaxis protein
bpln_RS00690	1.46713	0.00352847	(2Fe-2S)-binding protein
bpln_RS00705	1.52356	0.000523835	ketoacyl-ACP synthase III
bpln_RS00845	1.09516	0.0416133	hypothetical protein
bpln_RS00905	2.078	2.40785e-06	nitronate monooxygenase
bpln_RS00960	2.58496	0.00170219	YraN family protein
bpln_RS01045	2.36923	1.67639e-15	diguanylate cyclase response regulator
bpln_RS01055	1.44057	9.12955e-05	MFS transporter
bpln_RS01060	1.9349	0.00173612	hypothetical protein
bpln_RS01065	1.58496	0.00293915	oxidoreductase
bpln_RS01070	1.64386	0.00726319	amino acid transporter
bpln_RS01230	1.18184	0.0173411	preprotein translocase subunit SecE
bpln_RS01435	1.1441	0.0137429	divalent-cation tolerance protein CutA
bpln_RS01500	2.80735	0.000187597	hypothetical protein
bpln_RS01540	1.30743	0.00384235	glycerol-3-phosphate transporter permease
bpln_RS01545	1	0.0180058	glycerol-3-phosphate transporter membrane protein
bpln_RS33500	2.22239	0.000101205	thiamine-phosphate diphosphorylase
bpln_RS01610	1.13409	0.00501408	ABC transporter permease
bpln_RS01815	1.40718	0.000253381	type VI secretion protein
bpln_RS01820	1.6845	0.0004059	type VI secretion protein
bpln_RS01825	1.2854	0.00156023	ClpV1 family T6SS ATPase
bpln_RS01860	1.86876	4.87685e-09	magnesium transporter CorA
bpln_RS01870	2.50779	2.07269e-13	LysR family transcriptional regulator
bpln_RS01950	1.18442	0.00309549	glutamyl-tRNA reductase
bpln_RS01955	2.39232	0.000764931	hypothetical protein
bpln_RS01995	2.0072	2.85522e-07	hypothetical protein
bpln_RS02020	1.33963	0.000485744	uracil-DNA glycosylase
bpln_RS02030	1.9386	0.00039486	indole-3-glycerol-phosphate synthase
bpln_RS02035	1.26303	0.0432933	anthranilate phosphoribosyltransferase
bpln_RS02045	2.03953	2.5523e-05	hypothetical protein
bpln_RS02065	1.27302	0.0042109	cyclase
bpln_RS02070	1.7885	0.000376667	hypothetical protein
bpln_RS02210	1.63113	4.24836e-05	cell division protein FtsL
bpln_RS02240	1.1375	0.0286544	cell division protein FtsW
bpln_RS02260	1.25939	0.00834843	cell division protein FtsQ
bpln_RS02295	1.36737	0.000227059	bifunctional ornithine acetyltransferase/N-acetylglutamate synthase
bpln_RS02330	2.41093	1.50908e-16	type II secretion system protein
bpln_RS02350	1.10292	0.0057936	octaprenyl diphosphate synthase
bpln_RS02410	2.11103	1.57215e-06	hypothetical protein
bpln_RS02415	1.08246	0.033947	N-acetylmuramoyl-L-alanine amidase
bpln_RS02510	2.91754	4.16867e-22	IclR family transcriptional regulator
bpln_RS02520	2	0.00159301	2-dehydro-3-deoxy-6-phosphogalactonate aldolase
bpln_RS02600	1.1964	0.0301117	spermidine synthase
bpln_RS02725	1.5502	0.000191901	LysR family transcriptional regulator
bpln_RS02795	1.11382	0.00644927	tyrosine--tRNA ligase
bpln_RS02800	1.848	0.00466316	D-tyrosyl-tRNA(Tyr) deacylase
bpln_RS02815	1.12262	0.00527199	histidine kinase
bpln_RS02845	1.41504	0.000661756	Fis family transcriptional regulator
bpln_RS02860	1.80735	0.00215574	peptidase M24 family protein
bpln_RS02875	1.19265	0.0152648	tRNA(5-methylaminomethyl-2-thiouridine)-methyltransferase
bpln_RS02930	1.34792	0.0127158	mammalian cell entry protein
bpln_RS02935	1.80735	0.000366118	paraquat-inducible protein A
bpln_RS02945	1.42939	0.000231926	cytochrome b
bpln_RS03020	1.32193	0.00591602	YggS family pyridoxal phosphate enzyme
bpln_RS03040	2	9.36565e-06	2-hydroxy-acid oxidase
bpln_RS03055	1.54057	2.89255e-05	phospho-2-dehydro-3-deoxyheptonate aldolase
bpln_RS03135	1.1343	0.00512957	deoxyadenosine kinase
bpln_RS03150	1.79141	2.93912e-05	phosphoserine phosphatase
bpln_RS03155	1.05614	0.0178465	DnaA regulatory inactivator Hda
bpln_RS03160	1.20511	0.00914367	phosphoribosylformylglycinamidine cyclo-ligase
bpln_RS03250	1.45251	4.89051e-05	capsular biosynthesis protein
bpln_RS03255	1	0.04351	type I polyketide synthase
bpln_RS03310	2.58496	2.75439e-11	LysR family transcriptional regulator
bpln_RS03380	1.2841	0.0022842	transcriptional regulator NrdR
bpln_RS03460	1.38702	0.00172066	5,6-dimethylbenzimidazole synthase
bpln_RS03470	2.11548	3.1513e-05	LysR family transcriptional regulator
bpln_RS03485	1.80735	0.000145373	xanthine dehydrogenase small subunit
bpln_RS03540	2.80735	5.11543e-07	hypothetical protein
bpln_RS03550	1.47393	0.012222	tRNA 2-selenouridine(34) synthase MnmH
bpln_RS03560	1.53051	0.0143646	hypothetical protein
bpln_RS03795	2.76553	5.31685e-08	sulfurtransferase
bpln_RS03825	1.06228	0.0404224	undecaprenyl-diphosphatase
bpln_RS03950	1.21057	0.0242849	hypothetical protein
bpln_RS03955	1.25376	0.0381653	LysR family transcriptional regulator
bpln_RS03960	1.8365	0.000495678	MFS transporter
bpln_RS03965	2.07039	7.4435e-05	disulfide bond formation protein DsbA
bpln_RS03990	1.91754	2.98211e-05	thioesterase
bpln_RS03995	1.27302	0.0497772	acyl-CoA dehydrogenase
bpln_RS04025	2.20163	1.80365e-07	MFS transporter
bpln_RS04035	1.0458	0.048836	hypothetical protein
bpln_RS33570	1.04064	0.0126921	hypothetical protein
bpln_RS04055	1.20645	0.0360819	glutamate-1-semialdehyde aminotransferase
bpln_RS04060	1.73697	0.00412677	hypothetical protein
bpln_RS04145	1.14487	0.0168997	N-acetyltransferase
bpln_RS04200	1.47999	0.0012556	coproporphyrinogen III oxidase
bpln_RS04205	1.25054	0.0215907	non-canonical purine NTP pyrophosphatase
bpln_RS04285	1.1964	0.00239938	fructose-bisphosphatase class I
bpln_RS04290	1.4021	0.000695094	aminopeptidase N
bpln_RS04350	1.078	0.0356122	FAD-binding monooxygenase
bpln_RS04400	1.44057	8.26396e-05	antiporter
bpln_RS04445	1.03847	0.0361843	3-phosphoserine/phosphohydroxythreonine aminotransferase
bpln_RS04460	1.37551	0.000256537	3-phosphoshikimate 1-carboxyvinyltransferase
bpln_RS04465	1.23266	0.00422178	cytidylate kinase
bpln_RS04490	1.73697	1.62018e-05	UDP-glucose 6-dehydrogenase
bpln_RS04495	1.58496	0.00632388	D-glycero-beta-D-manno-heptose-7-phosphate kinase
bpln_RS04540	1.10188	0.0256576	dioxygenase
bpln_RS04695	1.9102	2.51001e-05	RNA-binding protein
bpln_RS04700	2.32193	0.000146919	hypothetical protein
bpln_RS04705	1.13124	0.0058814	hypothetical protein
bpln_RS04710	1.54749	0.0062775	branched-chain amino acid transporter
bpln_RS04720	1.1635	0.0256391	AraC family transcriptional regulator
bpln_RS04740	1.59585	7.82796e-05	ferredoxin
bpln_RS04745	1.21759	0.00164906	nicotinate phosphoribosyltransferase
bpln_RS04790	1.87447	0.000255203	molybdenum cofactor guanylyltransferase MobA
bpln_RS04850	1.16506	0.00324546	ketoacyl-ACP synthase III
bpln_RS04875	2.03562	8.83359e-06	hypothetical protein
bpln_RS04925	2.02106	2.14341e-06	DNA repair protein RecO
bpln_RS04965	1.05285	0.029964	CDP-diacylglycerol--glycerol-3-phosphate 3-phosphatidyltransferase
bpln_RS04990	1.21818	0.00312834	LysR family transcriptional regulator
bpln_RS05015	1.26793	0.00424428	trehalose-phosphatase
bpln_RS05060	1.04182	0.0141245	FAD-dependent oxidoreductase
bpln_RS05065	1.81714	2.92763e-05	pyridoxal kinase
bpln_RS05105	1.29134	0.000452851	histidine ABC transporter permease
bpln_RS05115	1.74543	0.000267691	amino acid transporter
bpln_RS05130	2.73697	1.69644e-16	arginine/ornithine succinyltransferase subunit alpha
bpln_RS05135	1.85415	0.000161006	arginine N-succinyltransferase
bpln_RS05140	1.37851	0.0125123	succinylglutamate-semialdehyde dehydrogenase
bpln_RS05145	2.4021	2.32554e-09	succinylarginine dihydrolase
bpln_RS05150	2.52356	2.9805e-09	succinylglutamate desuccinylase
bpln_RS05160	3.76922	3.47363e-112	histidine kinase
bpln_RS05210	1.79355	4.55372e-05	transcriptional regulator PtsJ
bpln_RS05225	1.71272	0.00119352	hypothetical protein
bpln_RS05255	2.24793	3.08905e-07	exodeoxyribonuclease V subunit gamma
bpln_RS05260	2.70044	1.281e-12	exodeoxyribonuclease V subunit beta
bpln_RS05275	1.30581	0.00049065	aspartate 4-decarboxylase
bpln_RS05295	1.66534	6.11308e-05	hypothetical protein
bpln_RS05300	1.60486	0.00874104	glycine zipper 2TM domain-containing protein
bpln_RS05320	1.08746	0.0296263	metallophosphatase
bpln_RS05325	3.12928	1.04801e-21	ABC transporter ATP-binding protein
bpln_RS05330	1.58496	0.00451435	ABC transporter permease
bpln_RS05335	2.42626	4.60505e-10	ABC transporter permease
bpln_RS05340	3.05889	3.78787e-17	ABC transporter substrate-binding protein
bpln_RS05355	2	0.000253848	bile acid:sodium symporter
bpln_RS05360	1.63005	0.000276695	hypothetical protein
bpln_RS05370	2.10852	2.61606e-12	pyruvate dehydrogenase (acetyl-transferring), homodimeric type
bpln_RS05375	2.27237	7.99852e-15	MarR family transcriptional regulator
bpln_RS05390	1.51221	1.68596e-05	hypothetical protein
bpln_RS05405	1.36815	0.000222187	aspartate/tyrosine/aromatic aminotransferase
bpln_RS05420	1.70526	4.95409e-06	acyl-homoserine-lactone acylase
bpln_RS05435	2.5025	2.51326e-06	hypothetical protein
bpln_RS05465	1.77372	0.000254365	Fe-S oxidoreductase
bpln_RS05500	1.66297	0.00306061	EamA family transporter
bpln_RS05510	1.94753	0.000981533	hypothetical protein
bpln_RS05530	3.70044	3.42876e-29	RND transporter
bpln_RS05570	2.45943	7.95548e-05	CHRD domain-containing protein
bpln_RS05625	1.58496	7.11906e-05	ATP-dependent DNA ligase
bpln_RS05630	1.48543	0.0196678	TetR family transcriptional regulator
bpln_RS05650	1.38466	0.00594916	NADPH:quinone oxidoreductase
bpln_RS05670	1.77761	0.000861803	LysR family transcriptional regulator
bpln_RS05675	1.38274	0.000327522	hypothetical protein
bpln_RS05680	1.89812	4.16388e-05	porin
bpln_RS05690	1.28951	0.01246	MarR family transcriptional regulator
bpln_RS05705	1.52356	0.00327729	hypothetical protein
bpln_RS05710	1.61891	0.00442358	alpha/beta hydrolase
bpln_RS05765	1.48543	0.00441098	3-oxoacyl-ACP reductase
bpln_RS05800	1.58496	0.00813417	aminodeoxychorismate synthase, component I
bpln_RS05805	1.32193	0.000653537	non-ribosomal peptide synthase
bpln_RS05810	2.35755	9.39936e-10	hypothetical protein
bpln_RS05815	2.80735	0.00054587	tetracycline resistance MFS efflux pump
bpln_RS05820	1.04439	0.0478626	polyamine ABC transporter permease
bpln_RS05835	1.58496	0.00274265	ABC transporter ATP-binding protein
bpln_RS05845	2.34577	1.77117e-09	LysR family transcriptional regulator
bpln_RS05895	2	0.000150234	MFS transporter
bpln_RS05910	1.5025	0.0064783	heat-shock protein
bpln_RS05945	1.41504	0.00256657	malonate decarboxylase subunit alpha
bpln_RS05960	3.45943	9.09247e-07	biotin-independent malonate decarboxylase subunit gamma
bpln_RS05970	2.58496	1.44461e-08	triphosphoribosyl-dephospho-CoA synthase MdcB
bpln_RS06095	1.03395	0.0471491	phosphoglucosamine mutase
bpln_RS06160	2.47131	1.08856e-09	dimethylglycine dehydrogenase
bpln_RS06165	1.88583	0.000159149	urease
bpln_RS06185	2.07039	0.0031849	hypothetical protein
bpln_RS06195	1.32193	0.0192532	sigma-54-dependent Fis family transcriptional regulator
bpln_RS06210	1.926	0.00453496	transporter
bpln_RS06215	2.32193	0.000222199	hypothetical protein
bpln_RS06255	3.59352	1.73609e-66	SAM-dependent methyltransferase
bpln_RS06260	2.85798	6.18775e-13	MexE family multidrug efflux RND transporter periplasmic adaptor subunit
bpln_RS06265	1.29278	0.000652866	multidrug efflux RND transporter permease subunit
bpln_RS06275	1.47393	0.0134931	TetR family transcriptional regulator
bpln_RS06280	1.36923	0.0401241	superoxide dismutase
bpln_RS06285	2.03953	3.99163e-08	hybrid sensor histidine kinase/response regulator
bpln_RS06290	1.72247	1.27172e-05	chemotaxis protein CheB
bpln_RS06305	1.2783	0.0062531	XRE family transcriptional regulator
bpln_RS06360	1.80735	0.00197661	AMP-dependent synthetase
bpln_RS06370	1.8365	0.000227336	histidine ammonia-lyase
bpln_RS06380	2.80735	2.43333e-07	hypothetical protein
bpln_RS06385	2.45943	6.71932e-07	hypothetical protein
bpln_RS06575	1.152	0.0222624	phosphohistidine phosphatase
bpln_RS06675	1.82597	8.11539e-05	type VI secretion system-associated protein
bpln_RS06685	1.64386	0.00106627	hypothetical protein
bpln_RS33710	1.70782	0.00209159	hypothetical protein
bpln_RS06690	3.16993	0.000120862	hypothetical protein
bpln_RS06710	1.0217	0.009567	type VI secretion protein VasK
bpln_RS06775	2.79008	1.18214e-15	hypothetical protein
bpln_RS06780	1.79796	6.00875e-07	hypothetical protein
bpln_RS06805	2.32193	6.56031e-10	hypothetical protein
bpln_RS06815	2.1592	1.24724e-07	hypothetical protein
bpln_RS06820	3.10434	3.05233e-13	hypothetical protein
bpln_RS06830	3.16993	1.79446e-07	hypothetical protein
bpln_RS06875	2.41504	0.000359701	hypothetical protein
bpln_RS06880	1.29956	0.0388366	hypothetical protein
bpln_RS33725	1.55943	0.000543747	hypothetical protein
bpln_RS06895	1.73697	0.00320688	type III secretion protein
bpln_RS06900	1.57191	0.00399967	flagellar biosynthetic protein FliQ
bpln_RS06920	2.3599	3.13822e-09	hypothetical protein
bpln_RS06925	2.24793	4.26803e-06	3-oxoacyl-ACP synthase
bpln_RS06930	1.80735	5.66764e-05	hybrid sensor histidine kinase/response regulator
bpln_RS06935	1.37851	0.0397122	DNA-binding response regulator
bpln_RS06960	1.34289	0.000370124	metal ABC transporter permease
bpln_RS06995	2.80735	1.26497e-06	LysR family transcriptional regulator
bpln_RS07000	1.80735	0.000873839	4-oxalocrotonate tautomerase
bpln_RS07025	1.58496	0.0214187	anti-sigma regulatory factor
bpln_RS07030	2.26303	1.59285e-07	anti-sigma factor antagonist
bpln_RS07040	1.30485	0.0340179	GntR family transcriptional regulator
bpln_RS07045	1.73697	0.000157706	MFS transporter
bpln_RS07060	1.67807	0.00341423	mandelate racemase
bpln_RS07070	1.80735	0.00469228	N-acetyltransferase
bpln_RS07115	1.52356	0.0027538	hypothetical protein
bpln_RS07135	1.80735	0.0064941	LysR family transcriptional regulator
bpln_RS07140	1.36257	0.0349217	hypothetical protein
bpln_RS07170	1.37851	0.0225111	hypothetical protein
bpln_RS07175	1.0902	0.0215637	hypothetical protein
bpln_RS07285	1.02857	0.0164325	LuxR family transcriptional regulator
bpln_RS07290	1.48543	0.000417014	hypothetical protein
bpln_RS07295	1.44057	6.90876e-05	hypothetical protein
bpln_RS07310	1.57154	0.00024096	SAM-dependent methyltransferase
bpln_RS07315	1.38565	0.000189992	ABC transporter substrate-binding protein
bpln_RS07320	2.07039	1.95753e-05	peptide ABC transporter
bpln_RS07325	2.08746	5.09026e-06	peptide ABC transporter permease
bpln_RS07330	2.16993	0.00310093	ABC transporter ATP-binding protein
bpln_RS07340	1.18297	0.00443509	LysR family transcriptional regulator
bpln_RS07345	2.86037	1.26382e-23	hypothetical protein
bpln_RS07355	1.32193	0.0493264	ornithine cyclodeaminase
bpln_RS07415	1.47393	0.00519641	LysR family transcriptional regulator
bpln_RS07445	1.80177	1.57175e-07	nitrate ABC transporter substrate-binding protein
bpln_RS07450	2.80735	1.33723e-08	DNA-binding response regulator
bpln_RS07465	3.58496	1.13695e-14	hypothetical protein
bpln_RS07595	2.16993	1.19225e-07	5-dehydro-2-deoxygluconokinase
bpln_RS07600	2.24793	1.34969e-12	ABC transporter ATP-binding protein
bpln_RS07605	1.3356	0.000359466	ATPase
bpln_RS07610	1.28688	0.00662727	sugar ABC transporter substrate-binding protein
bpln_RS07625	3.11548	2.47166e-16	oxidoreductase
bpln_RS07650	2.16993	0.000789453	histidine kinase
bpln_RS07675	1.15528	0.00522748	DNA helicase
bpln_RS07800	1.30415	0.0175307	hypothetical protein
bpln_RS07870	2.29546	1.71956e-09	lysine 2,3-aminomutase
bpln_RS07875	1.80735	9.33868e-05	lactate dehydrogenase
bpln_RS07895	1.5325	0.000518647	MBL fold metallo-hydrolase
bpln_RS07900	1.53916	0.00163794	hypothetical protein
bpln_RS07905	1.58496	9.51526e-05	MFS transporter
bpln_RS07935	1.22239	0.0124287	hypothetical protein
bpln_RS07945	1.80735	0.00045238	hypothetical protein
bpln_RS07990	1.20436	0.00212843	aspartate aminotransferase
bpln_RS08090	1.9386	0.000309423	membrane protein
bpln_RS08095	1.76553	0.000215508	hypothetical protein
bpln_RS33770	1.47131	0.00792967	hypothetical protein
bpln_RS08100	2.91391	3.03153e-21	Flp family type IVb pilin
bpln_RS33775	1.72935	0.000983254	hypothetical protein
bpln_RS08110	3.70044	1.68321e-13	Flp pilus assembly protein CpaB
bpln_RS08205	1.67319	0.00135872	hypothetical protein
bpln_RS08240	2.58496	4.79405e-06	23S rRNA (guanosine(2251)-2'-O)-methyltransferase RlmB
bpln_RS08245	1.30256	0.0237719	N-acetylmuramoyl-L-alanine amidase
bpln_RS08315	1.09954	0.04333	alkanesulfonate monooxygenase
bpln_RS08320	1.60942	3.69645e-05	ABC transporter permease
bpln_RS08390	1.16665	0.0196194	hypothetical protein
bpln_RS08520	2.07449	6.73481e-06	hypothetical protein
bpln_RS08535	1.67807	0.000775359	sulfate transporter subunit
bpln_RS08545	1.33184	0.00402666	sulfate ABC transporter permease subunit CysW
bpln_RS08585	1.90858	3.20975e-09	serine protein kinase PrkA
bpln_RS08590	1.00836	0.0117896	hypothetical protein
bpln_RS08625	1.11247	0.00660566	cobyrinic acid a,c-diamide synthase
bpln_RS08635	1.50779	0.00184609	cobalamin biosynthesis protein CbiG
bpln_RS08670	2	0.00166417	hypothetical protein
bpln_RS08675	2.38466	1.33809e-07	hypothetical protein
bpln_RS08680	1.80735	0.00289693	alanine-phosphoribitol ligase
bpln_RS08695	2.05063	1.14605e-05	iron ABC transporter substrate-binding protein
bpln_RS08700	1.73697	0.0022169	iron-siderophore ABC transporter permease
bpln_RS33800	1.04924	0.0239657	dienelactone hydrolase
bpln_RS08715	1.36815	0.0014767	precorrin-2 C(20)-methyltransferase
bpln_RS08720	1.62749	1.618e-06	precorrin-8X methylmutase
bpln_RS08765	2.16993	0.0163992	amino acid ABC transporter ATP-binding protein
bpln_RS08770	2.5502	8.43159e-12	ABC transporter permease
bpln_RS08815	1.4634	0.0031954	hypothetical protein
bpln_RS08820	6.59991	0	2-oxoglutarate dehydrogenase
bpln_RS08825	1.33442	0.0030586	hypothetical protein
bpln_RS08855	1.078	0.0458468	type I-F CRISPR-associated helicase Cas3
bpln_RS08860	1.39232	0.00305955	type I-F CRISPR-associated protein Csy1
bpln_RS08865	1.48543	0.000527085	type I-F CRISPR-associated protein Csy2
bpln_RS08900	3.05889	1.00963e-18	ABC transporter substrate-binding protein
bpln_RS08910	1.89616	1.92261e-06	alpha/beta hydrolase
bpln_RS08940	2.24793	3.39187e-08	hypothetical protein
bpln_RS09020	2.94571	1.54409e-48	AraC family transcriptional regulator
bpln_RS09025	1.16294	0.00659407	3-keto-5-aminohexanoate cleavage protein
bpln_RS09030	2.03242	4.46813e-06	MFS transporter
bpln_RS09035	2.72247	4.76212e-12	3-oxoacyl-[acyl-carrier-protein] reductase
bpln_RS09040	3.08746	1.48923e-21	gluconolactonase
bpln_RS09045	2.42531	1.27096e-17	3-ketoacyl-ACP reductase
bpln_RS09060	1.926	0.000484029	hypothetical protein
bpln_RS09070	1.77259	0.000323542	short-chain dehydrogenase
bpln_RS09075	3	0.00223318	dehydratase
bpln_RS09080	2.80735	9.33268e-14	type I polyketide synthase
bpln_RS09095	1.9386	6.58313e-05	hypothetical protein
bpln_RS09130	1.47393	0.00386296	dihydrodipicolinate synthase family protein
bpln_RS09135	1.01707	0.0160892	MFS transporter
bpln_RS09140	2.24793	7.56488e-06	dihydroxy-acid dehydratase
bpln_RS09195	2.98489	2.22306e-25	GntR family transcriptional regulator
bpln_RS09220	1.65789	1.06545e-06	L-fucose:H+ symporter permease
bpln_RS09225	1.93289	9.06178e-06	L-fucose mutarotase
bpln_RS09230	2	0.000262679	short-chain dehydrogenase
bpln_RS09365	2.70044	3.00253e-13	amino acid transporter
bpln_RS09370	1.29956	0.0428435	ABC transporter permease
bpln_RS09375	2.10109	6.90532e-10	ABC transporter permease
bpln_RS09395	1.152	0.0169559	ABC transporter substrate-binding protein
bpln_RS09435	1.95693	2.07464e-10	hypothetical protein
bpln_RS09445	1.3388	0.00876493	MFS transporter
bpln_RS09460	3.63443	5.41158e-124	ferredoxin--NADP(+) reductase
bpln_RS09465	3.62094	4.19494e-118	formyltetrahydrofolate deformylase
bpln_RS09470	3.02237	7.91832e-20	hypothetical protein
bpln_RS09475	2.52356	0.000233297	hypothetical protein
bpln_RS09480	3.2854	9.52219e-17	hydroxymyristoyl-ACP dehydratase
bpln_RS09510	1.37851	0.0225774	alpha/beta hydrolase
bpln_RS09530	2	0.00121918	MFS transporter
bpln_RS09535	2.40439	1.14326e-08	ferredoxin
bpln_RS09540	1.66297	0.00421489	peptidase C45
bpln_RS09545	2.22239	0.00323732	N-acetyltransferase
bpln_RS09590	1.53605	0.0294265	ethyl tert-butyl ether degradation protein EthD
bpln_RS09595	1.54749	0.00904335	oxidoreductase
bpln_RS09620	1.08246	0.0386667	hypothetical protein
bpln_RS09640	1.48543	0.0310849	oxidoreductase
bpln_RS09650	1.44746	0.000112737	non-ribosomal peptide synthetase
bpln_RS09660	1.76553	6.47159e-06	2,3-dihydroxybenzoate-AMP ligase
bpln_RS09665	2	4.35883e-06	enantio-pyochelin biosynthetic protein PchC
bpln_RS09670	3.64386	7.46398e-47	isochorismate-pyruvate lyase
bpln_RS09680	1.12928	0.0460282	alcohol dehydrogenase
bpln_RS09685	1.52356	3.28881e-05	GMC family oxidoreductase
bpln_RS09690	1.38333	0.0108812	hypothetical protein
bpln_RS33840	1.44057	0.0275626	hypothetical protein
bpln_RS09705	1.8413	1.50813e-05	peptidase
bpln_RS09720	1.58496	0.00213376	starch synthase
bpln_RS09730	2.36257	0.000183824	hypothetical protein
bpln_RS09745	1.51457	0.0291486	RNA polymerase subunit sigma
bpln_RS09750	1.58496	0.0155306	hypothetical protein
bpln_RS09770	1.926	2.88697e-05	MFS transporter
bpln_RS09800	1.73697	0.00895696	DNA repair exonuclease
bpln_RS09810	1.35147	0.00344096	LysR family transcriptional regulator
bpln_RS09815	1.078	0.0335707	succinylglutamate desuccinylase
bpln_RS09820	2.07039	7.85973e-07	potassium transporter
bpln_RS09825	2.62449	7.71144e-13	acyl-CoA dehydrogenase
bpln_RS09870	1.1635	0.0482572	TetR family transcriptional regulator
bpln_RS09905	1.28758	0.0431283	hypothetical protein
bpln_RS09915	1.98706	1.65262e-08	LysR family transcriptional regulator
bpln_RS09945	1.29546	0.00414589	membrane protein
bpln_RS09990	1.54057	0.0119697	ATPase
bpln_RS10060	1.37346	0.00302189	MFS transporter
bpln_RS10070	1.926	0.000491695	xylose isomerase
bpln_RS10075	2.32193	5.06839e-05	LysR family transcriptional regulator
bpln_RS10215	2	0.00149913	acetyl-CoA acetyltransferase
bpln_RS10220	2.32193	0.00222634	2-dehydro-3-deoxygluconokinase
bpln_RS10225	1.58496	0.00428836	30S ribosomal protein S12 methylthiotransferase RimO
bpln_RS10605	1.22239	0.0094313	formate dehydrogenase
bpln_RS10640	1.24005	0.0116734	hypothetical protein
bpln_RS10645	1.13245	0.0253863	hypothetical protein
bpln_RS10815	1.70044	1.14387e-05	nucleoside-diphosphate kinase
bpln_RS10890	1.57258	0.000520863	MerR family transcriptional regulator
bpln_RS10910	4.49506	0	hypothetical protein
bpln_RS10915	6.58496	0	MATE family efflux transporter
bpln_RS10935	2.70044	9.47193e-08	ATP-NAD kinase
bpln_RS10975	2.39232	8.61045e-10	molybdenum cofactor biosynthesis protein MoaE
bpln_RS10985	1.76184	2.22941e-06	molybdenum cofactor biosynthesis protein MoaA
bpln_RS11015	1.58496	0.000103471	4-amino-4-deoxy-L-arabinose transferase
bpln_RS11030	1.1592	0.0242352	formyltransferase
bpln_RS11060	1.5889	1.04395e-05	inorganic phosphate transporter
bpln_RS11115	2.39232	2.06353e-09	L-asparaginase
bpln_RS11160	2.12928	2.69914e-07	hypothetical protein
bpln_RS11170	2.36923	5.19482e-07	dTMP kinase
bpln_RS11215	2.90689	6.16571e-10	long-chain-fatty-acid--CoA ligase
bpln_RS11235	1.29006	0.00330844	BolA family transcriptional regulator
bpln_RS11360	1.21573	0.00239376	ATP-dependent Clp protease ATP-binding subunit ClpX
bpln_RS11430	2.66985	9.51575e-15	hypothetical protein
bpln_RS11445	1.09954	0.00947237	transcriptional regulator
bpln_RS11450	2.61891	1.09968e-13	hybrid sensor histidine kinase/response regulator
bpln_RS11490	1.89782	3.09942e-08	hypothetical protein
bpln_RS11515	1.17403	0.0191395	2-C-methyl-D-erythritol 4-phosphate cytidylyltransferase
bpln_RS11595	1.40599	0.0188587	ureidoglycolate hydrolase
bpln_RS11610	2.26303	4.63752e-11	allantoinase
bpln_RS11615	2.22239	4.8262e-07	Asp/Glu racemase
bpln_RS11620	1.56768	2.2754e-05	nitrate reductase
bpln_RS11625	1.33703	0.0250134	GntR family transcriptional regulator
bpln_RS11635	1.71621	0.00112205	tRNA adenosine(34) deaminase TadA
bpln_RS11665	2.42626	2.68297e-08	TetR family transcriptional regulator
bpln_RS11710	1.52112	1.51159e-05	transcriptional regulator
bpln_RS11775	1.35755	0.0273991	hypothetical protein
bpln_RS33950	1.24257	0.00124598	LysR family transcriptional regulator
bpln_RS11915	2.1375	1.90961e-05	transposase
bpln_RS12090	1.87447	0.000116338	UDP-3-O-(3-hydroxymyristoyl)glucosamine N-acyltransferase
bpln_RS12120	1.32193	0.0178446	di-trans,poly-cis-decaprenylcistransferase
bpln_RS12240	1.23704	0.0490049	alanine racemase
bpln_RS12265	2.73697	1.62824e-05	ribosomal-protein-alanine N-acetyltransferase
bpln_RS12355	1.26303	0.0371493	cytochrome c
bpln_RS12375	1.08017	0.0280045	peptide ABC transporter permease
bpln_RS12380	1.32193	0.00116968	microcin ABC transporter permease
bpln_RS12385	1.12338	0.0052391	ABC transporter substrate-binding protein
bpln_RS12405	2.58496	5.4726e-07	ADP-ribosylglycohydrolase
bpln_RS12410	1.71272	0.000837182	GntR family transcriptional regulator
bpln_RS12420	1.54889	0.00471411	hypothetical protein
bpln_RS12425	4.00793	1.89752e-218	AraC family transcriptional regulator
bpln_RS12475	2.51096	2.88535e-11	ABC transporter substrate-binding protein
bpln_RS12565	2.15528	1.97563e-06	2-deoxy-D-gluconate 3-dehydrogenase
bpln_RS12585	1.19465	0.00217451	formamidase
bpln_RS12590	1.51096	0.00740018	ABC transporter ATP-binding protein
bpln_RS12600	1.36257	0.0174712	urea ABC transporter permease subunit UrtC
bpln_RS12610	2.43296	1.91757e-10	urea ABC transporter substrate-binding protein
bpln_RS12630	2.32193	0.00072896	LysR family transcriptional regulator
bpln_RS12720	2	6.48756e-05	hypothetical protein
bpln_RS12765	1.41504	0.0175177	DNA internalization-related competence protein ComEC/Rec2
bpln_RS12770	1.96683	0.000107561	hypothetical protein
bpln_RS12805	1.67807	9.54143e-06	hypothetical protein
bpln_RS12810	2.97286	3.6433e-30	Fe-S assembly protein IscX
bpln_RS12815	2.08274	5.31284e-10	ferredoxin, 2Fe-2S type, ISC system
bpln_RS12825	1.58496	0.00565485	Fe-S protein assembly co-chaperone HscB
bpln_RS12830	1.82312	0.000247737	iron-sulfur cluster assembly protein IscA
bpln_RS12850	1.3599	0.0176575	phosphotyrosine protein phosphatase
bpln_RS12855	2.5025	0.00243502	hypothetical protein
bpln_RS12925	2.81629	2.13927e-21	lysine transporter LysE
bpln_RS12970	1.38702	0.0207774	cytochrome B
bpln_RS12985	1.77761	0.000357048	TetR family transcriptional regulator
bpln_RS13095	1.80735	0.0185964	hypothetical protein
bpln_RS13125	2.80735	0.000143571	histidine utilization protein HutD
bpln_RS13135	1.66985	0.00351709	histidine utilization repressor
bpln_RS13150	1.43296	0.0243251	alpha/beta hydrolase
bpln_RS13165	1.71049	0.000440848	aldehyde dehydrogenase
bpln_RS13265	2.66513	6.80057e-15	hypothetical protein
bpln_RS13270	1.87447	0.031493	PAAR motif family protein
bpln_RS13285	1.04439	0.0181843	Rhs element Vgr protein
bpln_RS13325	1.13289	0.0256611	bacterioferritin
bpln_RS13330	2.22542	3.92597e-13	glutamate racemase
bpln_RS13375	3.62887	1.70953e-45	hypothetical protein
bpln_RS13380	1.54543	0.000116189	FTR1 family iron permease
bpln_RS13540	1.07943	0.0421453	hypothetical protein
bpln_RS13570	1.0863	0.0430482	NADH-quinone oxidoreductase subunit K
bpln_RS13615	1.12199	0.0229332	NADH dehydrogenase subunit B
bpln_RS13630	1.51706	0.00690811	preprotein translocase subunit SecG
bpln_RS13675	1.34958	0.000241794	CDP-diacylglycerol--serine O-phosphatidyltransferase
bpln_RS13740	1.12102	0.0353083	Rossman fold protein, TIGR00730 family
bpln_RS13765	2.16993	1.32267e-06	membrane protein
bpln_RS13780	1.34792	0.00294846	two-component system sensor histidine kinase KdbD
bpln_RS13785	2.9542	6.85009e-12	potassium-transporting ATPase subunit C
bpln_RS13795	1.08746	0.0148791	potassium-transporting ATPase subunit KdpA
bpln_RS13810	1.45251	0.00499171	quinone oxidoreductase
bpln_RS13875	1.96347	1.60628e-07	hypothetical protein
bpln_RS13880	3.02609	9.42992e-19	MFS transporter
bpln_RS13940	1	0.0251935	DNA polymerase III subunit alpha
bpln_RS14145	2.23704	7.11541e-10	rod shape-determining protein RodA
bpln_RS14150	1.98423	1.44363e-05	rubredoxin
bpln_RS14215	2.89604	1.64386e-45	ecotin precursor
bpln_RS14300	1.29546	0.0056144	histidine/lysine/arginine/ornithine ABC transporter permease HisM
bpln_RS14360	1.34792	0.00558751	fused uroporphyrinogen-III synthase HemD/membrane protein HemX
bpln_RS14375	1.58496	9.02697e-05	transcriptional regulator
bpln_RS14495	1.73697	0.0118191	nicotinate-nucleotide--dimethylbenzimidazole phosphoribosyltransferase
bpln_RS14500	1.80735	0.00197438	ABC transporter ATP-binding protein
bpln_RS14510	1.17834	0.0122472	TonB-dependent receptor
bpln_RS14525	1.23607	0.0174112	hypothetical protein
bpln_RS14545	1.25376	0.00107771	dihydroxy-acid dehydratase
bpln_RS14555	2.43857	8.28941e-07	hypothetical protein
bpln_RS14605	1.62449	0.00337706	oxidoreductase
bpln_RS14665	1.28011	0.0105636	ABC transporter ATP-binding protein
bpln_RS14735	1.4245	0.0147168	phosphoribosylglycinamide formyltransferase
bpln_RS14870	1.48543	0.013551	citrate synthase
bpln_RS14880	1.25154	0.0127936	EAL domain-containing protein
bpln_RS14985	1.45391	0.0144608	site-specific tyrosine recombinase XerD
bpln_RS14990	1.65208	0.000873133	cysteine methyltransferase
bpln_RS15085	1.30666	0.00485582	D-arabinitol 4-dehydrogenase
bpln_RS15115	1.0199	0.0139254	sugar ABC transporter permease
bpln_RS15120	1.78136	1.44815e-05	sugar ABC transporter substrate-binding protein
bpln_RS15130	1.70044	0.0180464	carbohydrate kinase
bpln_RS15135	1.9386	4.00083e-05	sorbitol dehydrogenase
bpln_RS15195	1.04519	0.0126651	carbon monoxide dehydrogenase
bpln_RS15240	2	0.00052816	5-(carboxyamino)imidazole ribonucleotide synthase
bpln_RS15245	2.87447	4.10336e-11	5-(carboxyamino)imidazole ribonucleotide mutase
bpln_RS15270	1.01207	0.0432928	branched-chain amino acid transporter
bpln_RS15275	1.39689	0.00200893	branched-chain amino acid ABC transporter permease
bpln_RS15480	3.80735	4.74882e-11	chemotaxis protein
bpln_RS15490	1.44057	0.0392613	dTDP-glucose 4,6-dehydratase
bpln_RS15495	3.6865	3.3537e-78	histidine kinase
bpln_RS15505	1.37551	0.000229107	MFS transporter
bpln_RS15510	1.80735	0.000296757	quinone oxidoreductase
bpln_RS15520	3.16993	4.44002e-10	AraC family transcriptional regulator
bpln_RS15530	2.02554	8.32151e-07	MFS transporter
bpln_RS15560	2.30581	7.86558e-09	hypothetical protein
bpln_RS15565	3.45943	3.55229e-09	hypothetical protein
bpln_RS15575	1.58496	0.036336	MFS transporter
bpln_RS15585	1.05445	0.040624	hypothetical protein
bpln_RS15620	1.73207	7.15771e-07	GntR family transcriptional regulator
bpln_RS15685	1.12029	0.0206575	glycerol-3-phosphate dehydrogenase
bpln_RS15700	1.60204	0.000456197	HAD family hydrolase
bpln_RS15720	1.61298	1.79442e-06	rRNA maturation RNase YbeY
bpln_RS15725	1.6545	0.000609894	gamma-glutamylcyclotransferase
bpln_RS15730	1.19855	0.00186566	cation transporter
bpln_RS15835	1.24511	0.0013721	3-hydroxyacyl-CoA dehydrogenase
bpln_RS15855	1.36257	0.0124266	dihydroneopterin triphosphate diphosphatase
bpln_RS16090	1.72698	0.000140149	LPS export ABC transporter periplasmic protein LptC
bpln_RS16140	1.11366	0.00691658	DNA-formamidopyrimidine glycosylase
bpln_RS16225	1.82938	0.00182387	hypothetical protein
bpln_RS16240	1.74971	1.54769e-06	hypothetical protein
bpln_RS16245	1.60962	2.84254e-06	cytochrome d terminal oxidase subunit I
bpln_RS16255	1.67807	0.00213456	cytochrome bd-I oxidase subunit CydX
bpln_RS16290	1.90689	0.000218392	hypothetical protein
bpln_RS16315	2.07039	1.51729e-05	DNA polymerase
bpln_RS16325	1.074	0.0347875	dioxygenase
bpln_RS16330	1.55254	0.00770761	photosynthetic protein synthase I
bpln_RS16340	1.05012	0.00732897	cytochrome c oxidase subunit I
bpln_RS16375	1.52725	0.0414198	hypothetical protein
bpln_RS16380	1.11757	0.00686513	cytochrome c oxidase subunit I
bpln_RS16420	1.75002	0.000434294	protein-export chaperone SecB
bpln_RS16425	1.31034	0.0319444	glutaredoxin 3
bpln_RS16530	1.55459	9.00201e-05	3-hydroxyacyl-CoA dehydrogenase
bpln_RS16540	2.32193	1.57357e-07	gamma-glutamyltransferase
bpln_RS16555	1.66297	0.00127637	taurine ABC transporter substrate-binding protein
bpln_RS16570	1.56937	0.00397353	hypothetical protein
bpln_RS16600	1.36487	0.000384544	ferredoxin
bpln_RS16625	1.80735	0.000611524	ABC transporter permease
bpln_RS34095	1.83737	0.00256296	hypothetical protein
bpln_RS16740	1.47999	0.00910695	hypothetical protein
bpln_RS16760	2.3505	1.55846e-07	hypothetical protein
bpln_RS16800	1.36257	0.0409923	EAL domain-containing protein
bpln_RS16810	1.1375	0.00817499	pyruvate ferredoxin oxidoreductase
bpln_RS16920	1.49408	0.0180772	hypothetical protein
bpln_RS16925	1.07215	0.034983	SAM-dependent methyltransferase
bpln_RS16975	1.23163	0.00858804	acetaldehyde dehydrogenase
bpln_RS17005	1.07635	0.00720959	RND transporter
bpln_RS17010	1.06054	0.0203314	RND transporter MFP subunit
bpln_RS17025	1.47393	0.00162877	porin
bpln_RS17055	1.40028	0.00331814	hypothetical protein
bpln_RS17075	1.2303	0.016722	hypothetical protein
bpln_RS17080	1.59826	0.000709151	hypothetical protein
bpln_RS17085	1.84276	3.26245e-06	hypothetical protein
bpln_RS17090	1.71653	0.000238478	hypothetical protein
bpln_RS17115	2.29716	1.4186e-17	flagellar hook-associated protein 3
bpln_RS17140	1.93377	5.81247e-08	flagellar biosynthesis protein FlgH
bpln_RS17255	1.1822	0.0173971	peptide ABC transporter permease
bpln_RS17275	1.77259	0.000169662	ATPase AAA
bpln_RS17340	1.60742	5.81014e-05	flagellar hook-basal body complex protein FliE
bpln_RS17355	1.58496	0.0412322	flagellar assembly protein FliH
bpln_RS17450	1.5502	0.00807346	hypothetical protein
bpln_RS17510	1.11548	0.0259999	homoserine O-acetyltransferase
bpln_RS17520	1.64981	1.5405e-06	MFS transporter
bpln_RS17600	1.61566	5.77072e-05	6-carboxy-5,6,7,8-tetrahydropterin synthase
bpln_RS17605	1.96963	9.58675e-08	7-carboxy-7-deazaguanine synthase
bpln_RS17645	1.05987	0.0315609	lysine transporter LysE
bpln_RS17655	1.57242	3.26402e-05	peptide deformylase
bpln_RS17705	1.60768	9.9877e-05	MFS transporter
bpln_RS17730	1.10962	0.044807	lysine 2,3-aminomutase
bpln_RS17740	2.45943	0.000358215	3-methyladenine DNA glycosylase 2
bpln_RS17765	2.57258	4.40167e-16	cupin
bpln_RS34135	1.07555	0.0378539	membrane protein insertion efficiency factor YidD
bpln_RS17845	1.92961	1.7155e-05	DNA-binding protein
bpln_RS17985	2.20945	9.826e-07	glutathione S-transferase
bpln_RS18030	2.66297	1.66352e-09	cation transporter
bpln_RS18040	1.8625	9.74246e-05	photosystem reaction center subunit H
bpln_RS18070	1.75899	0.00490807	hypothetical protein
bpln_RS18095	1.2854	0.0396125	hypothetical protein
bpln_RS34145	1.70387	0.000298234	membrane protein
bpln_RS18100	4.87119	0	cation transporter
bpln_RS18110	1.38187	0.00155651	glycosyl transferase
bpln_RS18115	1.24998	0.00997672	hypothetical protein
bpln_RS18135	1.8625	1.05956e-06	alpha/beta hydrolase
bpln_RS18180	1.15528	0.0118181	ArgP/LysG family DNA-binding transcriptional regulator
bpln_RS18190	1.99298	2.18933e-11	universal stress protein UspA
bpln_RS18195	2.1194	7.45181e-11	hypothetical protein
bpln_RS18235	1.45943	0.0295232	3-carboxy-cis,cis-muconate cycloisomerase
bpln_RS18270	1.41504	0.00907991	MFS transporter
bpln_RS18275	1.88753	0.00022318	hypothetical protein
bpln_RS18285	1.22239	0.00227102	hypothetical protein
bpln_RS18310	1.18442	0.0149482	hypothetical protein
bpln_RS18315	1.32193	0.00515028	NAD(+) synthase
bpln_RS18325	1.72583	0.000164982	hypothetical protein
bpln_RS18330	2	0.000158092	non-ribosomal peptide synthase
bpln_RS18335	1.44057	0.00205104	hypothetical protein
bpln_RS18340	1.11548	0.00762174	non-ribosomal peptide synthase
bpln_RS18350	1.03847	0.0197323	MFS transporter
bpln_RS18360	1.66297	9.60347e-07	carbamoyltransferase
bpln_RS18375	2.16082	4.95247e-11	histone acetyltransferase
bpln_RS18380	3.70044	1.49364e-17	IclR family transcriptional regulator
bpln_RS18390	1	0.0203083	MFS transporter
bpln_RS18395	1.13449	0.0204489	hypothetical protein
bpln_RS18405	2.04439	4.11964e-05	3-phenylpropionate dioxygenase
bpln_RS18430	2.44057	9.42541e-10	short-chain dehydrogenase
bpln_RS18435	1.55459	0.00512263	cupin
bpln_RS18440	2.80735	0.00173703	alpha/beta hydrolase
bpln_RS18445	2.09516	4.96641e-06	IclR family transcriptional regulator
bpln_RS18475	2.41504	3.23423e-07	methyl-accepting chemotaxis protein
bpln_RS18490	2.36923	8.61221e-08	3'(2'),5'-bisphosphate nucleotidase CysQ
bpln_RS18510	1.8365	0.000760447	SDR family oxidoreductase
bpln_RS18535	1.926	0.000123825	LLM class flavin-dependent oxidoreductase
bpln_RS18550	1.26303	0.0119043	cytochrome c
bpln_RS18565	1.79837	2.71118e-08	hypothetical protein
bpln_RS18570	1.16993	0.00349434	hypothetical protein
bpln_RS18575	1.52925	1.95441e-05	MFS transporter
bpln_RS18580	2.32193	1.08479e-05	mannitol dehydrogenase
bpln_RS18585	1.84435	2.27107e-05	GntR family transcriptional regulator
bpln_RS18615	1.58496	0.000382889	MBL fold metallo-hydrolase
bpln_RS18620	2.20945	1.08495e-07	AraC family transcriptional regulator
bpln_RS18630	2.70044	9.58068e-07	3-oxoacid CoA-transferase
bpln_RS18635	1.80735	0.0290492	shikimate dehydrogenase
bpln_RS18640	3.61471	2.18544e-36	hypothetical protein
bpln_RS18645	1.53605	0.00757638	2-hydroxyhepta-2,4-diene-1,7-dioate isomerase
bpln_RS18795	4.16993	1.67121e-27	MbtH family protein
bpln_RS18860	1.95936	6.89012e-05	shikimate dehydrogenase
bpln_RS18915	2.36257	1.34898e-08	ATP-dependent RNA helicase
bpln_RS18940	1.12338	0.0181777	LLM class flavin-dependent oxidoreductase
bpln_RS19000	1.34514	0.0137176	molecular chaperone Tir
bpln_RS19015	1.21215	0.00206455	hypothetical protein
bpln_RS19045	2.01886	3.0343e-06	type III secretion protein
bpln_RS19065	1.95693	5.07849e-05	type III secretion protein HrpB2
bpln_RS19075	2.32193	0.0429267	type III secretion protein
bpln_RS19085	1.51457	0.00839735	EscN/YscN/HrcN family type III secretion system ATPase
bpln_RS19090	1.80735	0.00688951	type III secretion protein
bpln_RS19095	1.7866	5.84524e-05	EscT/YscT/HrcT family type III secretion system export apparatus protein
bpln_RS19100	3.23266	8.25565e-26	AraC family transcriptional regulator
bpln_RS19130	1.61471	0.000148084	type III effector HrpK
bpln_RS19135	3.16993	9.90959e-15	hypothetical protein
bpln_RS19140	1.32193	0.0460556	2-dehydropantoate 2-reductase
bpln_RS19145	3.90689	3.02736e-83	hypothetical protein
bpln_RS19150	1.80735	6.70428e-05	3-methyl-2-oxobutanoate dehydrogenase (2-methylpropanoyl-transferring) subunit alpha
bpln_RS19155	1.1375	0.0202489	alpha-ketoacid dehydrogenase subunit beta
bpln_RS19165	3.16993	2.67647e-07	dihydrolipoyl dehydrogenase
bpln_RS19170	2.14684	1.07629e-10	transcriptional regulator
bpln_RS19185	2.62803	5.74345e-14	peptide synthase
bpln_RS19190	3.39232	5.8742e-20	peptide synthetase
bpln_RS19195	2.41504	3.58339e-05	transferase
bpln_RS19200	1.67807	0.00105165	branched-chain amino acid aminotransferase
bpln_RS19205	2.16993	1.85386e-07	peptide synthetase
bpln_RS19210	1.11548	0.0443415	acetaldehyde dehydrogenase (acetylating)
bpln_RS19225	1.91886	1.01446e-06	LysE family protein
bpln_RS19315	2.39232	2.11039e-06	molecular chaperone DnaK
bpln_RS19320	1.88753	0.000149831	hypothetical protein
bpln_RS19330	1.58496	0.000165905	hypothetical protein
bpln_RS19335	2.32193	2.56886e-06	hypothetical protein
bpln_RS19380	2.43296	8.36452e-10	type VI secretion system protein ImpG
bpln_RS19390	3.27302	1.98893e-28	ClpV1 family T6SS ATPase
bpln_RS19400	2.45943	6.57391e-12	type IV secretion protein Rhs
bpln_RS19415	1.73697	0.000477395	type VI secretion protein
bpln_RS19420	3.39232	1.61383e-15	membrane protein
bpln_RS19425	3.16993	4.47843e-25	type VI secretion protein
bpln_RS34230	3.16993	6.2082e-08	type VI secretion-associated protein
bpln_RS19435	1.41504	0.025951	phosphoprotein phosphatase
bpln_RS19440	1.87447	0.000482045	serine/threonine protein kinase
bpln_RS19455	1.57225	0.000447595	RNA polymerase subunit sigma-70
bpln_RS19485	2.28011	1.12275e-07	hypothetical protein
bpln_RS19500	1.88452	1.91722e-05	hypothetical protein
bpln_RS34240	1.56884	0.00672282	rubredoxin
bpln_RS19505	1.54934	1.14831e-05	aldehyde dehydrogenase
bpln_RS34245	1	0.0219727	hypothetical protein
bpln_RS19525	1.09516	0.0265391	hypothetical protein
bpln_RS19530	1.55639	0.00015168	LysR family transcriptional regulator
bpln_RS19535	1.53051	0.000901164	phosphoserine transaminase
bpln_RS19545	1.66742	8.45224e-05	C4-dicarboxylate ABC transporter
bpln_RS19580	2.08989	7.08797e-13	MFS transporter
bpln_RS19585	1.12553	0.0460438	dihydrofolate reductase
bpln_RS19605	1.32193	0.000412506	ubiquinol oxidase subunit II
bpln_RS19610	1.03953	0.00873071	cytochrome ubiquinol oxidase subunit I
bpln_RS19655	2.88753	3.22483e-10	hypothetical protein
bpln_RS19660	2.90689	2.47433e-22	aliphatic nitrilase
bpln_RS19665	2.32193	3.46533e-07	radical SAM protein
bpln_RS19670	2.16993	0.000126481	histone acetyltransferase
bpln_RS19675	3	1.77607e-05	hypothetical protein
bpln_RS19685	1.30256	0.0416808	hypothetical protein
bpln_RS19690	1.51457	0.00142174	FAD-dependent oxidoreductase
bpln_RS19700	1.41504	0.00597814	methylmalonyl-CoA mutase
bpln_RS19735	1.50007	0.000509134	Zn-dependent hydrolase
bpln_RS19755	1.9386	0.00119605	phospholipase
bpln_RS19825	2.21299	1.75294e-06	(2Fe-2S)-binding protein
bpln_RS19850	1.95936	0.000150472	hypothetical protein
bpln_RS19885	1.09115	0.0225618	oxidoreductase
bpln_RS19930	2.08246	2.71824e-08	hypothetical protein
bpln_RS19935	1.24793	0.0201969	hypothetical protein
bpln_RS19940	2.80735	9.5332e-12	hypothetical protein
bpln_RS19945	3.05889	1.10935e-18	hypothetical protein
bpln_RS19980	1.10962	0.0261845	ABC transporter
bpln_RS20030	1.85415	1.29447e-05	4-aminobutyrate transaminase
bpln_RS20100	1.39855	0.0182128	LysR family transcriptional regulator
bpln_RS20110	1.78427	0.000272517	hemolysin secretion protein D
bpln_RS20125	1.22239	0.0383758	toxin HipA
bpln_RS20170	2.43296	1.80936e-05	hypothetical protein
bpln_RS20175	1.80735	0.0198843	DNA-binding response regulator
bpln_RS20180	1.32193	0.02797	sensor histidine kinase
bpln_RS20190	1.41504	0.00371214	efflux transporter periplasmic adaptor subunit
bpln_RS20200	2	0.00825291	hypothetical protein
bpln_RS20205	1.926	9.39439e-05	hypothetical protein
bpln_RS20325	1.53434	0.00676607	hypothetical protein
bpln_RS20330	2.80735	1.75937e-06	DNA-binding response regulator
bpln_RS20340	1.33703	0.00285514	MFS transporter
bpln_RS20345	1.39232	0.0306633	2,5-dioxovalerate dehydrogenase
bpln_RS20350	2.45943	4.63095e-11	tryptophan--tRNA ligase
bpln_RS20370	1.2578	0.000964653	acyltransferase
bpln_RS20380	1.0163	0.0183357	MFS transporter
bpln_RS20385	1.98903	9.47319e-10	branched chain amino acid ABC transporter substrate-binding protein
bpln_RS20415	1.20964	0.00163999	hypothetical protein
bpln_RS20430	1.41504	0.0141035	shikimate dehydrogenase
bpln_RS20445	1.45066	0.00656212	2-aminoethylphosphonate ABC transporter substrate-binding protein
bpln_RS20455	1.33121	0.00423203	2-aminoethylphosphonate ABC transporter permease subunit
bpln_RS20505	1.08746	0.0381337	MFS transporter
bpln_RS20520	1.24101	0.017517	EamA family transporter
bpln_RS20525	1.53051	0.0104056	GntR family transcriptional regulator
bpln_RS20550	1.54516	0.000183721	lysine transporter LysE
bpln_RS20555	1.23447	0.0118256	peptidase S53
bpln_RS20575	1.08453	0.0165234	GntR family transcriptional regulator
bpln_RS20600	2.24286	6.0935e-08	energy transducer TonB
bpln_RS20605	1.23983	0.00834896	biopolymer transporter
bpln_RS20615	1.46855	6.1402e-05	ABC transporter
bpln_RS20635	1.18057	0.00706139	hypothetical protein
bpln_RS20640	1.33442	0.000502351	hypothetical protein
bpln_RS20655	1.24101	0.00169158	hypothetical protein
bpln_RS20665	2.24207	2.01803e-13	nucleobase:cation symporter
bpln_RS20700	2.25376	8.01803e-08	amino acid transporter
bpln_RS20735	1.51457	0.0185503	aldehyde dehydrogenase family protein
bpln_RS20815	1.54432	0.00416756	cytochrome P450
bpln_RS20850	1.57447	1.67539e-05	acyl-CoA desaturase
bpln_RS20855	2.1375	6.39221e-11	AMP-binding protein
bpln_RS20860	4.49185	7.16352e-52	hypothetical protein
bpln_RS20870	1.44478	0.000163746	hypothetical protein
bpln_RS20875	1.24793	0.00827215	cell surface protein
bpln_RS20890	2.36375	9.99251e-17	hypothetical protein
bpln_RS20905	2.05889	1.76676e-05	proline/glycine betaine ABC transporter ATP-binding protein
bpln_RS20930	2.41785	2.65296e-12	hypothetical protein
bpln_RS20935	1.39855	0.000679085	hydroxylamine reductase
bpln_RS20945	1.58496	0.0228921	NAD-dependent epimerase
bpln_RS20950	2.22239	1.34608e-07	hydroxypyruvate isomerase
bpln_RS20955	1.44057	7.77037e-05	MFS transporter
bpln_RS20960	1.6477	0.00299477	aldolase
bpln_RS20970	1.94902	1.65787e-08	3-hydroxyisobutyrate dehydrogenase
bpln_RS20975	1.70044	0.0108538	GntR family transcriptional regulator
bpln_RS20980	2.08746	1.71609e-06	N-acetyltransferase
bpln_RS20995	1.41504	9.99973e-05	oxidoreductase
bpln_RS21010	2.49185	1.2884e-11	TetR family transcriptional regulator
bpln_RS21030	1.16439	0.00346018	hydrophobe/amphiphile efflux-1 family RND transporter
bpln_RS21035	1.36257	0.0117641	hypothetical protein
bpln_RS21055	1.81762	5.32919e-07	DNA-binding response regulator
bpln_RS21060	1.58496	0.012088	hypothetical protein
bpln_RS21070	1.87447	0.000363456	RND transporter
bpln_RS21075	1.18442	0.0214112	multidrug transporter
bpln_RS21080	1.33703	0.000233225	multidrug transporter
bpln_RS21095	2.37638	2.25235e-09	hypothetical protein
bpln_RS21100	2.05889	0.000778399	glycine zipper family protein
bpln_RS21115	2.2303	1.96156e-08	MFS transporter
bpln_RS21120	2.11548	9.82218e-06	siderophore-interacting protein
bpln_RS21125	1.73118	0.000221823	TetR family transcriptional regulator
bpln_RS21140	1.52154	2.12407e-05	tyrosine transporter
bpln_RS21145	1.72247	1.67544e-06	decarboxylase
bpln_RS21150	1.50524	3.65171e-05	amino acid permease
bpln_RS21155	2.19265	6.11097e-06	porin
bpln_RS21270	2	0.00180003	hypothetical protein
bpln_RS21275	2.23447	8.91274e-08	TetR family transcriptional regulator
bpln_RS21280	1.02748	0.0258071	gamma-glutamyltransferase
bpln_RS21325	1.39855	0.00179471	sarcosine oxidase subunit alpha
bpln_RS21330	3.70044	7.13905e-17	sarcosine oxidase subunit gamma
bpln_RS21335	2.32193	4.57995e-07	diguanylate cyclase
bpln_RS21340	1.67807	0.00176215	hypothetical protein
bpln_RS21355	2.37851	1.38473e-07	AraC family transcriptional regulator
bpln_RS21390	1.55254	0.00358266	dimethylallyltransferase
bpln_RS21395	2.22239	0.000164434	oxidoreductase
bpln_RS21400	1.7885	0.000309691	oxidoreductase
bpln_RS21410	1.63408	1.8197e-06	transcriptional regulator
bpln_RS21415	1.35147	0.00107574	succinate dehydrogenase
bpln_RS21440	1.76553	0.000547357	mannonate dehydratase
bpln_RS21445	1.49476	0.00555574	MFS transporter
bpln_RS21520	2.32193	4.44202e-06	transcriptional regulator
bpln_RS21545	1.848	0.000837753	chloroperoxidase
bpln_RS21555	1.61891	8.95843e-05	amidohydrolase
bpln_RS21570	2.20163	0.000110986	XapX domain-containing protein
bpln_RS21600	2.1964	5.83703e-06	hypothetical protein
bpln_RS21610	1.58496	0.00230957	hypothetical protein
bpln_RS21615	1.73697	0.0124946	hypothetical protein
bpln_RS21670	1.51096	0.000455532	MFS transporter
bpln_RS21690	2.75489	5.322e-09	amidohydrolase
bpln_RS21730	1.32193	0.0188278	hypothetical protein
bpln_RS21790	2.03953	2.12077e-05	dehydrogenase
bpln_RS21795	1.30666	0.0180892	hypothetical protein
bpln_RS21805	1.48829	0.000332676	NmrA family transcriptional regulator
bpln_RS21835	2.20945	1.12294e-07	molybdenum ABC transporter permease
bpln_RS21850	1.68806	0.00246813	molybdopterin-binding protein
bpln_RS21870	2	0.0160044	hypothetical protein
bpln_RS21875	1.848	1.39794e-06	(Fe-S)-binding protein
bpln_RS21880	2	2.7246e-05	2-hydroxyacid dehydrogenase
bpln_RS21910	1.63227	0.00389503	3-carboxymuconate cyclase
bpln_RS21915	1.41504	0.0248781	MFS transporter
bpln_RS21930	1.11991	0.0237148	response regulator
bpln_RS21945	2.58496	0.000823637	transcriptional regulator BetI
bpln_RS21950	1.9855	2.97469e-08	MFS transporter
bpln_RS21955	2.08746	4.8973e-05	glycosyl transferase family 1
bpln_RS21960	1.23266	0.0136495	MFS transporter
bpln_RS21985	2.23879	2.89384e-12	pyruvate carboxyltransferase
bpln_RS21990	2.43664	1.15387e-15	pyrroloquinoline quinone biosynthesis protein PqqC
bpln_RS21995	2.60881	2.54201e-12	aminotransferase class IV
bpln_RS22000	1.81943	0.00016742	GlcNAc-PI de-N-acetylase
bpln_RS22010	1.30256	0.01365	hypothetical protein
bpln_RS34340	2	1.13524e-05	hypothetical protein
bpln_RS22030	1.41504	0.00825852	hypothetical protein
bpln_RS22045	3.03242	3.22048e-22	4-vinyl reductase
bpln_RS22055	3.45943	3.85144e-29	(Fe-S)-binding protein
bpln_RS22070	2.41504	4.71326e-06	(Fe-S)-binding protein
bpln_RS22085	1.70044	2.04538e-05	amino acid permease
bpln_RS22095	2.16993	7.94474e-05	hypothetical protein
bpln_RS22115	2.0163	1.36914e-08	glycine/betaine ABC transporter substrate-binding protein
bpln_RS22135	2.41504	1.53736e-09	glycine/betaine ABC transporter substrate-binding protein
bpln_RS22140	2.22239	1.81617e-05	3-keto-5-aminohexanoate cleavage enzyme
bpln_RS22185	1.55687	5.05377e-05	(2Fe-2S)-binding protein
bpln_RS22200	1.1596	0.00952288	lytic transglycosylase
bpln_RS22220	1.55859	0.000420234	AraC family transcriptional regulator
bpln_RS22225	1.16993	0.0266001	acyl-CoA dehydrogenase
bpln_RS22240	1.50901	0.00929509	3-hydroxyisobutyrate dehydrogenase
bpln_RS22250	1.58496	0.00352676	enoyl-CoA hydratase
bpln_RS22285	2.97728	2.14972e-11	hypothetical protein
bpln_RS22295	1.79718	2.21665e-08	hypothetical protein
bpln_RS22300	1.30666	0.00108598	alpha-ketoglutarate dehydrogenase
bpln_RS22310	3.16993	3.67435e-13	cytochrome C biogenesis protein CcmE
bpln_RS22315	1.12928	0.0189265	penicillin-binding protein
bpln_RS22320	1.25376	0.000858464	serine--pyruvate aminotransferase
bpln_RS22330	1.05063	0.0459096	malto-oligosyltrehalose synthase
bpln_RS22335	2.32193	0.000110463	4-alpha-glucanotransferase
bpln_RS22340	1.53051	0.00122724	malto-oligosyltrehalose trehalohydrolase
bpln_RS22345	2.1964	2.57339e-11	glycogen debranching enzyme
bpln_RS22350	1.58496	0.00771414	1,4-alpha-glucan branching enzyme
bpln_RS22355	1.3505	0.000427472	alpha-amylase
bpln_RS22360	1.10692	0.0124187	alpha-amylase
bpln_RS22365	1.65208	0.0252331	hypothetical protein
bpln_RS22440	1.654	0.00290254	hypothetical protein
bpln_RS34385	2.70044	2.3575e-06	hypothetical protein
bpln_RS22560	1.98658	9.12978e-07	TetR family transcriptional regulator
bpln_RS22575	1.47393	0.0342093	phosphohydrolase
bpln_RS22590	2	9.78479e-05	ATP-dependent DNA helicase
bpln_RS22595	2.51457	7.61047e-12	helix-turn-helix transcriptional regulator
bpln_RS22605	1.08616	0.00823595	amino acid permease
bpln_RS22620	1.10434	0.0319104	gamma-glutamyltranspeptidase
bpln_RS22635	1.41028	0.0197621	hypothetical protein
bpln_RS22680	2.45943	8.87155e-06	ketosteroid isomerase
bpln_RS22685	1	0.0228065	allantoin permease
bpln_RS22745	1.28688	0.0483143	hypothetical protein
bpln_RS22760	1.28379	0.033694	amino acid ABC transporter permease
bpln_RS22770	2.26303	1.23419e-05	amino acid ABC transporter substrate-binding protein
bpln_RS22810	1.74543	0.00102705	hypothetical protein
bpln_RS22825	1.03653	0.016214	MFS transporter
bpln_RS22845	1.78427	6.25156e-05	TonB-dependent siderophore receptor
bpln_RS22850	2.11548	8.60384e-06	histidinol-phosphatase
bpln_RS22855	1.65208	0.00202834	iron ABC transporter substrate-binding protein
bpln_RS22865	1.48543	0.000888942	NAD-dependent deacetylase
bpln_RS22870	1.08746	0.0068542	sodium:proton antiporter
bpln_RS22895	1.43706	6.19655e-05	hypothetical protein
bpln_RS22950	1.76553	0.000445308	alkene reductase
bpln_RS22955	2.1592	2.77299e-07	transcriptional regulator
bpln_RS23035	1.80735	0.000104272	phosphoenolpyruvate synthase
bpln_RS23040	1.79355	0.000396901	dCTP deaminase
bpln_RS23045	1.55459	0.00799967	deoxycytidine triphosphate deaminase
bpln_RS23050	1.23704	0.0123181	fatty acid desaturase
bpln_RS23060	3.32193	1.84767e-09	cyclase
bpln_RS23065	1.49476	0.00919995	aminotransferase class III
bpln_RS23075	2.39232	2.24861e-06	hypothetical protein
bpln_RS23100	1.63227	1.82667e-06	urea ABC transporter permease subunit UrtC
bpln_RS23105	1.10852	0.00727501	urea ABC transporter permease subunit UrtB
bpln_RS23115	1.63559	0.000197608	GntR family transcriptional regulator
bpln_RS23130	1.66297	0.00747963	LysR family transcriptional regulator
bpln_RS23165	2.20945	7.04877e-07	LysR family transcriptional regulator
bpln_RS23210	1.58496	0.00015119	amidase
bpln_RS23220	1.17333	0.00850954	N-hydroxyarylamine O-acetyltransferase
bpln_RS23245	1.97491	4.79968e-05	4-oxalocrotonate tautomerase
bpln_RS23250	1.22239	0.00986751	aldolase
bpln_RS23255	2.61891	2.13599e-12	hypothetical protein
bpln_RS23265	1.34104	0.0200794	alpha/beta hydrolase
bpln_RS23270	1.37851	0.0258487	metal-dependent hydrolase
bpln_RS23315	1.39689	0.000172894	galactonate dehydratase
bpln_RS23330	2	6.20091e-05	6-phosphogluconolactonase
bpln_RS23350	1.79518	0.000386614	hypothetical protein
bpln_RS23355	1	0.0495002	sodium-independent anion transporter
bpln_RS23365	2.03562	7.8751e-06	MerR family transcriptional regulator
bpln_RS23375	2.45943	2.16746e-08	nuclease
bpln_RS23415	2.08746	8.90346e-07	2-keto-4-pentenoate hydratase
bpln_RS23430	1.3061	0.00381414	flavin reductase
bpln_RS23435	1.58496	0.00352774	hypothetical protein
bpln_RS23450	1.35614	0.00399412	2-dehydropantoate 2-reductase
bpln_RS23455	3.24793	4.97706e-21	metallophosphoesterase
bpln_RS23485	2.71621	8.12759e-12	anion permease
bpln_RS23530	1.66297	0.000174837	aliphatic nitrilase
bpln_RS23535	1.55459	0.00348355	LysR family transcriptional regulator
bpln_RS23545	3.16993	8.09113e-13	peptidoglycan-binding protein
bpln_RS23550	1.73697	0.000288697	class A beta-lactamase
bpln_RS23585	1.21412	0.011954	peptide ABC transporter permease
bpln_RS23625	1.22741	0.00108904	CbbBc protein
bpln_RS23630	1.88136	1.98018e-07	2-aminoadipate aminotransferase
bpln_RS23650	1.44478	0.00341285	CoA:oxalate CoA-transferase
bpln_RS23655	1.75489	0.00240757	DUF1275 family protein
bpln_RS23660	2.50779	4.22558e-10	PAS sensor domain-containing protein
bpln_RS23690	4	1.72713e-26	hypothetical protein
bpln_RS23695	1.72247	1.45199e-05	MFS transporter
bpln_RS23700	2.73697	2.68085e-10	lipoprotein
bpln_RS23705	3.70044	4.98011e-34	autotransporter domain-containing protein
bpln_RS23710	1.36257	0.00156586	autotransporter strand-loop-strand O-heptosyltransferase
bpln_RS23740	1.67807	0.00367018	2,4-dihydroxyhept-2-ene-1,7-dioic acid aldolase
bpln_RS23760	1.72247	0.00100142	TetR family transcriptional regulator
bpln_RS23790	1.25376	0.0289007	MFS transporter
bpln_RS23845	1.26303	0.000900788	membrane protein
bpln_RS23850	1.79355	0.000222491	hypothetical protein
bpln_RS23875	2.12928	6.10116e-06	1-aminocyclopropane-1-carboxylate deaminase
bpln_RS23880	3.32193	4.83785e-19	gluconate 5-dehydrogenase
bpln_RS23945	2.39467	4.41672e-12	hypothetical protein
bpln_RS23975	1.23447	0.002283	IMP dehydrogenase
bpln_RS24015	3.10434	3.98873e-17	lysine transporter LysE
bpln_RS24070	1.13245	0.0475793	ADP-glucose pyrophosphorylase
bpln_RS24085	1.68589	0.000571406	CDP-alcohol phosphatidyltransferase
bpln_RS24145	1.1481	0.0192046	taurine catabolism dioxygenase TauD
bpln_RS24155	1.32193	0.00326869	MFS transporter
bpln_RS24170	2.11548	0.000124476	hypothetical protein
bpln_RS24180	1.90442	7.842e-05	hypothetical protein
bpln_RS24185	2.26303	3.06912e-07	FUSC family protein
bpln_RS24235	2.09516	6.20833e-07	MFS transporter
bpln_RS24255	4.24793	3.25748e-29	chloride channel protein
bpln_RS24265	1.29956	0.000463048	cytochrome ubiquinol oxidase subunit I
bpln_RS24270	1.45568	0.000575549	ubiquinol oxidase subunit II
bpln_RS24280	4.12928	5.8428e-39	porin
bpln_RS24335	1.05199	0.00782809	nodulation protein NfeD
bpln_RS24340	1.25329	0.000957105	hypothetical protein
bpln_RS24370	1.8625	5.02481e-07	cyclase
bpln_RS24375	1.1565	0.0189275	cupin
bpln_RS34440	1.61667	0.00122959	Rieske family ferredoxin
bpln_RS24485	1.14684	0.00376205	peptidase M50
bpln_RS24495	2.58496	0.000162694	secretion protein HlyD
bpln_RS24500	1.32193	0.0226089	transporter
bpln_RS24540	1.09433	0.0119603	aromatic amino acid aminotransferase
bpln_RS24560	1.1964	0.00256079	histidine kinase
bpln_RS24595	1.32193	0.0416325	hypothetical protein
bpln_RS24605	1.80735	4.31222e-06	alpha-2-macroglobulin
bpln_RS24710	1.63313	7.77502e-05	DUF1656 domain-containing protein
bpln_RS24715	1.68118	6.73389e-07	fusaric acid resistance protein
bpln_RS24720	2.24286	1.40815e-07	MarR family transcriptional regulator
bpln_RS24745	4.52356	7.21046e-59	serine hydrolase
bpln_RS24765	1.50901	0.000537242	sugar ABC transporter permease YjfF
bpln_RS24775	1.48543	3.60112e-05	sugar ABC transporter ATP-binding protein
bpln_RS24780	1.75002	0.000833665	LacI family transcriptional regulator
bpln_RS24795	1.14622	0.00784023	protocatechuate 3,4-dioxygenase subunit alpha
bpln_RS24800	1.85062	1.81003e-08	protocatechuate 3,4-dioxygenase subunit beta
bpln_RS24805	2.19265	1.40259e-06	pca operon transcription factor PcaQ
bpln_RS24820	2.41504	1.34725e-09	two-component sensor histidine kinase
bpln_RS24835	3.37851	1.01459e-41	RND transporter MFP subunit
bpln_RS24870	1.61143	4.24804e-05	glucose-6-phosphate dehydrogenase
bpln_RS24915	1.10692	0.0431249	nuclease
bpln_RS25050	1.10535	0.0301326	cold-shock protein
bpln_RS25085	1.58496	0.00237055	hypothetical protein
bpln_RS25090	2.11548	0.00168023	hypothetical protein
bpln_RS25095	1.58496	0.00903354	sugar ABC transporter permease
bpln_RS25105	1.16993	0.0399674	glycosyl transferase family 1
bpln_RS25165	1.06054	0.0124023	GntR family transcriptional regulator
bpln_RS25180	2.90689	6.36457e-14	phenylacetate-CoA oxygenase subunit PaaA
bpln_RS25185	1.8365	0.00797534	phenylacetate-CoA oxygenase subunit PaaB
bpln_RS25195	1.73697	0.015626	phenylacetate-CoA oxygenase subunit PaaJ
bpln_RS25200	1.48543	0.0220408	phenylacetic acid degradation protein
bpln_RS25205	1.36678	0.00518051	MFS transporter
bpln_RS25230	1.41504	0.0124341	glutamine amidotransferase
bpln_RS25235	2.18903	6.04696e-08	4-hydroxybenzoyl-CoA thioesterase
bpln_RS25240	3.9542	4.52706e-23	endoribonuclease L-PSP
bpln_RS25245	1.73697	0.00398617	efflux transporter periplasmic adaptor subunit
bpln_RS25250	2.22239	2.06034e-13	multidrug efflux RND transporter permease subunit
bpln_RS25255	2	0.0108806	RND transporter
bpln_RS25270	2.58496	0.00543333	MFS transporter
bpln_RS25285	1.8365	0.000280352	hypothetical protein
bpln_RS25290	2.0156	4.92557e-05	4-oxalocrotonate tautomerase
bpln_RS25295	1.44746	0.0174465	3-ketoacyl-ACP reductase
bpln_RS25310	3.32193	7.39271e-16	sulfatase-modifying factor 1
bpln_RS25325	1.24998	0.00832106	taurine dioxygenase
bpln_RS25345	2.04244	2.63573e-10	riboflavin synthase subunit beta
bpln_RS25355	1.52725	0.00407052	curli production assembly protein CsgG
bpln_RS25360	2.44057	1.19074e-06	DUF4810 domain-containing protein
bpln_RS25370	1.36773	0.0216636	iron uptake protein
bpln_RS25405	3.11548	6.27732e-20	isovaleryl-CoA dehydrogenase
bpln_RS25435	1.28011	0.0356501	hypothetical protein
bpln_RS25440	1.46713	0.0103725	esterase
bpln_RS25445	1.25154	0.00171999	TonB-dependent siderophore receptor
bpln_RS25505	2.22239	3.31111e-07	hypothetical protein
bpln_RS25515	1.63472	0.000111345	hypothetical protein
bpln_RS25520	1.10434	0.019364	hypothetical protein
bpln_RS25525	1.54889	0.00204668	hypothetical protein
bpln_RS25530	1.1193	0.0169635	TonB-dependent siderophore receptor
bpln_RS25545	1.20375	0.00211059	hypothetical protein
bpln_RS25555	1.61667	2.50002e-06	hypothetical protein
bpln_RS25565	1.21299	0.0106286	MFS transporter
bpln_RS25570	1.34104	0.00186807	MFS transporter
bpln_RS25575	1.78905	4.7339e-08	MFS transporter
bpln_RS25580	1.81943	4.12783e-05	amidohydrolase
bpln_RS25585	1.30666	0.0105242	porin
bpln_RS25590	2.10434	6.65419e-11	MFS transporter
bpln_RS25595	1.58496	0.00311959	gluconolactonase
bpln_RS25600	3.58496	2.54508e-26	3-phosphoglycerate dehydrogenase
bpln_RS25605	1.61471	0.00249197	diguanylate cyclase
bpln_RS25715	1.80735	0.0207668	FAD/NAD(P)-binding oxidoreductase
bpln_RS25725	2.17585	3.01771e-10	ABC transporter permease
bpln_RS25730	1.4245	0.00728565	ABC transporter permease
bpln_RS34530	1.37011	0.00398374	hypothetical protein
bpln_RS34535	1.926	7.65378e-05	hypothetical protein
bpln_RS25835	1.10692	0.00685694	hypothetical protein
bpln_RS25880	2.22239	9.71602e-07	FAD-dependent oxidoreductase
bpln_RS25900	1.51457	0.011572	amidase
bpln_RS25925	2.73697	5.01694e-10	ABC transporter
bpln_RS25950	1.65055	6.33427e-06	mitomycin antibiotic biosynthesis protein
bpln_RS25960	1.49185	0.00289336	hypothetical protein
bpln_RS25975	1.90689	0.000630684	LysR family transcriptional regulator
bpln_RS25980	1.2578	0.0462342	lipocalin-like domain protein
bpln_RS25990	4	1.90293e-41	mandelate racemase
bpln_RS25995	1.16559	0.0178157	hypothetical protein
bpln_RS26005	1.30485	0.00514809	hypothetical protein
bpln_RS26020	1.82597	3.69309e-08	transketolase
bpln_RS26030	2.58496	5.17394e-05	LysR family transcriptional regulator
bpln_RS26060	2.16993	0.00215378	SAM-dependent methyltransferase
bpln_RS26075	1.49476	0.0174413	hypothetical protein
bpln_RS26085	1.08092	0.0366312	oxidoreductase
bpln_RS26095	1.28379	0.00751108	3-(3-hydroxy-phenyl)propionate transporter MhpT
bpln_RS26125	1.71621	0.000687293	feruloyl-CoA synthase
bpln_RS26135	1.49476	0.00155464	LysR family transcriptional regulator
bpln_RS26170	1.88264	0.000130166	AraC family transcriptional regulator
bpln_RS26175	3.12928	2.28171e-26	FAD-dependent oxidoreductase
bpln_RS26180	1.87447	0.000472246	ABC transporter ATP-binding protein
bpln_RS26185	2.04439	3.36461e-06	DNA-directed RNA polymerase subunit alpha
bpln_RS26190	1.91427	1.42493e-08	ABC transporter permease
bpln_RS26195	1.92057	8.10023e-07	ABC transporter substrate-binding protein
bpln_RS26205	1.22239	0.0103062	N-acetyltransferase
bpln_RS26230	1.19265	0.041186	N5,N10-methylene tetrahydromethanopterin reductase
bpln_RS26235	1.76939	1.27557e-06	GntR family transcriptional regulator
bpln_RS26240	1.74133	0.000609925	fumarate reductase/succinate dehydrogenase flavoprotein subunit
bpln_RS26245	1.74568	5.64492e-05	4Fe-4S ferredoxin
bpln_RS26250	1.78241	0.000292742	PBS lyase
bpln_RS26265	1.81714	5.29636e-07	RND transporter
bpln_RS26270	3.26684	9.1752e-45	AraC family transcriptional regulator
bpln_RS26295	2.58496	6.59746e-08	mangotoxin biosynthesis-involved protein MgoB
bpln_RS26300	2.01886	2.00816e-06	AraC family transcriptional regulator
bpln_RS26315	3	5.44484e-18	porin
bpln_RS26325	2.5025	5.85405e-08	sugar ABC transporter permease
bpln_RS26335	1.75899	0.000165138	nitrate ABC transporter substrate-binding protein
bpln_RS26345	2.1375	1.72437e-05	taurine ABC transporter permease
bpln_RS26350	2.08746	0.000585836	sulfonate ABC transporter ATP-binding protein
bpln_RS26355	2.10962	4.48025e-08	taurine dioxygenase
bpln_RS26360	1.12928	0.024967	taurine dioxygenase
bpln_RS26370	1.50901	0.00318635	nitrilotriacetate monooxygenase
bpln_RS34550	1.87447	2.72615e-07	hypothetical protein
bpln_RS26395	1.35364	0.0237171	transcriptional repressor
bpln_RS26405	1.16123	0.0120512	cyclic peptide transporter
bpln_RS26425	1.66297	0.00525585	LuxR family transcriptional regulator
bpln_RS26455	2.07039	2.29154e-05	nitrite reductase large subunit
bpln_RS26460	2.04439	2.24927e-05	MFS transporter
bpln_RS26470	1.29278	0.03768	response regulator
bpln_RS26475	1.926	4.96029e-05	nitrate ABC transporter substrate-binding protein
bpln_RS26485	1.24793	0.0490968	hypothetical protein
bpln_RS26495	1.27684	0.000847199	CoA ester lyase
bpln_RS26500	1.18442	0.00348001	non-ribosomal peptide synthetase
bpln_RS26510	1.32931	0.0011941	hypothetical protein
bpln_RS26515	1.14439	0.0289418	hypothetical protein
bpln_RS26525	2	9.38568e-06	Fe3+-hydroxamate ABC transporter permease FhuB
bpln_RS26535	3.70044	7.88389e-24	iron-hydroxamate transporter ATP-binding subunit
bpln_RS26555	1.5502	0.00504172	thioesterase
bpln_RS26565	1.58496	0.00152947	hypothetical protein
bpln_RS26595	1.11622	0.00658996	ABC transporter substrate-binding protein
bpln_RS26630	1.89308	0.000210869	isopropylmalate isomerase
bpln_RS26635	1.47393	0.00439572	alpha/beta hydrolase
bpln_RS26705	2.32193	0.00188786	hypothetical protein
bpln_RS26770	2.70044	2.34954e-11	hypothetical protein
bpln_RS26780	2.58496	8.03685e-07	non-ribosomal peptide synthetase
bpln_RS26785	2.44478	1.59848e-09	porin
bpln_RS26790	2.45943	5.55464e-17	chemotaxis protein
bpln_RS26795	1.43296	0.00200172	hypothetical protein
bpln_RS26820	1.68806	0.0106809	hypothetical protein
bpln_RS26825	1.65208	2.56289e-06	hypothetical protein
bpln_RS26855	1.69744	4.73293e-07	MFS transporter
bpln_RS26860	1.1592	0.00359233	oxidoreductase
bpln_RS26870	1.30256	0.0276522	oxidoreductase
bpln_RS26875	2.1375	2.58586e-10	NADH:flavin oxidoreductase
bpln_RS26905	1.87447	5.49257e-05	hypothetical protein
bpln_RS26910	3.1375	7.06685e-29	aspartate aminotransferase family protein
bpln_RS26930	2.23769	1.82204e-15	MFS transporter
bpln_RS26945	1.6545	1.60612e-05	glutamate-1-semialdehyde 2,1-aminomutase
bpln_RS26955	1.81323	2.05108e-07	porin
bpln_RS26970	1.65896	0.00036204	3-keto-5-aminohexanoate cleavage protein
bpln_RS27055	1.0902	0.0141005	polysaccharide biosynthesis protein
bpln_RS27090	1.21696	0.00150325	bacteriocin production protein
bpln_RS27115	1.24393	0.03545	site-specific DNA-methyltransferase
bpln_RS27125	1.13327	0.0339621	N-(5'-phosphoribosyl)anthranilate isomerase
bpln_RS27130	1.51937	0.000312434	tRNA pseudouridine(38-40) synthase
bpln_RS27135	1.34792	0.0080771	hypothetical protein
bpln_RS34580	1.03103	0.0208499	hypothetical protein
bpln_RS27270	1.53051	0.000934815	short-chain dehydrogenase
bpln_RS27300	1.35755	0.0060919	MFS transporter
bpln_RS27305	2.32193	3.71371e-06	lipase chaperone
bpln_RS27310	3.24793	3.71765e-27	lipase
bpln_RS27315	2.26849	1.83617e-07	cytochrome b
bpln_RS27355	1.90689	9.86099e-06	FAD-dependent oxidoreductase
bpln_RS27360	2	0.0111224	cupin
bpln_RS27365	1.72583	0.00100823	LuxR family transcriptional regulator
bpln_RS27370	2.20945	2.55451e-08	aldehyde dehydrogenase
bpln_RS27380	1.36257	0.00556133	2-keto-3-deoxygluconate permease
bpln_RS27395	1.22239	0.0478298	DeoR family transcriptional regulator
bpln_RS27430	2.29956	1.34675e-11	hypothetical protein
bpln_RS27445	1.33665	0.0216904	hypothetical protein
bpln_RS27490	1.21215	0.0246818	hypothetical protein
bpln_RS34595	2.30666	1.78898e-08	hypothetical protein
bpln_RS27515	2.66297	1.83555e-06	general stress protein CsbD
bpln_RS27540	2.61086	1.92569e-14	hypothetical protein
bpln_RS27545	2.80735	2.00755e-08	hypothetical protein
bpln_RS27550	1.58496	3.10733e-05	MFS transporter
bpln_RS34605	1.31907	0.00115846	hypothetical protein
bpln_RS34610	2.54749	8.51987e-14	thiol:disulfide interchange protein DsbG
bpln_RS34615	2.18057	8.74987e-10	hypothetical protein
bpln_RS27615	1.45943	0.000674902	CoA-transferase
bpln_RS27630	2.94342	2.255e-25	2-dehydropantoate 2-reductase
bpln_RS27635	1.3388	0.0211196	LysR family transcriptional regulator
bpln_RS27645	3.24793	6.98034e-13	peptidase
bpln_RS27650	2	0.0137878	hypothetical protein
bpln_RS27665	2.80735	4.65286e-06	peptidylprolyl isomerase
bpln_RS27690	4.08746	2.08255e-16	energy transducer TonB
bpln_RS27705	1.39855	0.00905229	hypothetical protein
bpln_RS27715	3.90689	1.81354e-30	TIGR03032 family protein
bpln_RS27725	3.20945	2.65863e-19	general secretion pathway protein GspK
bpln_RS27740	2.25634	9.96616e-08	hypothetical protein
bpln_RS27755	2.22239	0.000799122	RNA polymerase subunit sigma-24
bpln_RS27760	1.87447	0.0144102	secretin and TonB N terminus short domain protein
bpln_RS27765	2.45943	0.00342966	hypothetical protein
bpln_RS27790	2.39232	5.72483e-09	type II secretion system protein GspF
bpln_RS27820	2.32193	1.19465e-07	hypothetical protein
bpln_RS27850	3.56768	3.68606e-23	hypothetical protein
bpln_RS27860	1.85688	5.40265e-07	hypothetical protein
bpln_RS27865	2.27302	3.00819e-06	hypothetical protein
bpln_RS27870	1.02647	0.0155666	type VI secretion protein
bpln_RS27875	1.51457	0.0169631	hypothetical protein
bpln_RS27885	2	1.56971e-05	hypothetical protein
bpln_RS27890	1.38904	0.00331471	hypothetical protein
bpln_RS27900	1.41773	0.00129926	hypothetical protein
bpln_RS27905	1.36257	0.0120566	hypothetical protein
bpln_RS27920	1.2115	0.00319806	type VI secretion protein
bpln_RS27925	1.21681	0.00431427	type VI secretion protein
bpln_RS27985	1.45943	0.0104528	hypothetical protein
bpln_RS27990	1.90689	0.026586	RebB like protein
bpln_RS27995	1.69661	0.000300779	RNA polymerase sigma24 factor
bpln_RS28000	2.75489	7.33238e-13	cyclic nucleotide-binding protein
bpln_RS28005	2.09192	9.45706e-06	thioredoxin reductase
bpln_RS28010	1.58496	0.0431454	thioredoxin reductase
bpln_RS28015	2.26303	6.80779e-07	thioredoxin reductase
bpln_RS28025	1.90689	3.61179e-06	2-aminoethylphosphonate--pyruvate transaminase
bpln_RS28030	1.48113	0.000684091	O-acetylhomoserine aminocarboxypropyltransferase
bpln_RS28035	1.64909	1.32546e-06	dihydrorhizobitoxine desaturase
bpln_RS28045	1.21723	0.0125238	amino acid permease
bpln_RS28060	1.72583	0.000161557	glutamine synthetase
bpln_RS28070	4.32193	2.16685e-51	4-oxalocrotonate tautomerase
bpln_RS28075	1.58496	0.00142132	2-methylcitrate dehydratase
bpln_RS28085	1.70044	0.0109945	2-keto-3-deoxygluconate permease
bpln_RS28115	2.0915	5.40116e-13	MFS transporter
bpln_RS28120	1.0199	0.0160651	methylmalonate-semialdehyde dehydrogenase (CoA acylating)
bpln_RS28130	4.93819	0	4-oxalocrotonate tautomerase
bpln_RS28135	2.79355	3.02138e-16	hypothetical protein
bpln_RS28145	3.03562	1.54303e-17	methyltransferase
bpln_RS28175	2.45943	2.80304e-06	DNA ligase-associated DEXH box helicase
bpln_RS34640	3.16993	5.08983e-08	hypothetical protein
bpln_RS28215	1.82312	0.000189421	LysR family transcriptional regulator
bpln_RS28225	2.24793	1.93443e-06	aldo/keto reductase
bpln_RS28230	2.08746	1.19428e-07	excinuclease ABC subunit A
bpln_RS28275	2.22239	5.05823e-06	6-aminohexanoate hydrolase
bpln_RS28290	2.54432	9.83047e-10	molybdenum ABC transporter substrate-binding protein
bpln_RS28300	1.70044	0.00025374	4-oxalomesaconate hydratase
bpln_RS28305	1.58496	0.00154956	protocatechuate 3,4-dioxygenase
bpln_RS28310	1.67807	0.0121427	phosphogluconate dehydrogenase
bpln_RS28315	1.5502	0.000964819	MFS transporter
bpln_RS28325	2	0.00246032	hypothetical protein
bpln_RS28330	1.58496	0.00247286	catechol 1,2-dioxygenase
bpln_RS28335	2.41093	2.99596e-09	muconolactone delta-isomerase
bpln_RS28360	1.68589	1.04795e-05	lytic transglycosylase
bpln_RS28385	1.2854	0.0434097	hypothetical protein
bpln_RS28405	1.4021	0.0239721	arginine transporter ATP-binding subunit
bpln_RS28415	1.36257	0.0214396	amino acid ABC transporter permease
bpln_RS28420	2.44931	6.51289e-13	D-amino-acid oxidase
bpln_RS28430	1.66297	0.00243227	methyl-accepting chemotaxis protein
bpln_RS28435	1.85148	1.85641e-07	transmembrane hydrogenase cytochrome b-type subunit
bpln_RS34645	1.63005	0.00217118	membrane protein
bpln_RS28450	1.60942	0.00435696	hypothetical protein
bpln_RS28565	1.60823	2.89376e-06	aminoacetone oxidase family FAD-binding enzyme
bpln_RS28670	1.48543	0.000320172	homoserine kinase
bpln_RS28675	1.27302	0.00688725	hypothetical protein
bpln_RS28680	1.10692	0.0247322	MarR family transcriptional regulator
bpln_RS28820	1.76553	0.000696843	glycosyl transferase
bpln_RS28835	2.08746	0.000198942	glycosyl transferase
bpln_RS28840	1.09311	0.03075	exopolysaccharide biosynthesis protein
bpln_RS28845	1.88452	1.05558e-05	exopolysaccharide biosynthesis protein
bpln_RS28855	2.58496	1.80972e-09	UDP-glucose 6-dehydrogenase
bpln_RS28860	1.20059	0.00932528	undecaprenyl-phosphate glucose phosphotransferase
bpln_RS28865	2.25376	6.73526e-11	mannose-1-phosphate guanylyltransferase/mannose-6-phosphate isomerase
bpln_RS28885	4.2854	3.13528e-42	dehydrogenase
bpln_RS28925	1.67807	0.000930908	LysR family transcriptional regulator
bpln_RS28935	2.71621	2.33686e-17	hypothetical protein
bpln_RS28950	2.9386	1.03397e-17	hypothetical protein
bpln_RS28960	2.16993	0.000355566	translation initiation factor 2
bpln_RS28965	1.70044	0.0182065	hypothetical protein
bpln_RS28970	2	0.00367454	glycerol-3-phosphate dehydrogenase
bpln_RS28975	2.77444	2.82616e-14	glycerol-3-phosphate dehydrogenase
bpln_RS28980	1.78136	0.000549582	glycerol-3-phosphate dehydrogenase subunit C
bpln_RS28985	1.78136	0.00188116	glycerol-3-phosphate dehydrogenase
bpln_RS28995	2.80735	2.12204e-18	glycerol-3-phosphate dehydrogenase
bpln_RS29000	2.22239	9.60621e-08	hypothetical protein
bpln_RS29015	1.52026	0.00284761	hypothetical protein
bpln_RS29020	2.23704	1.589e-06	multidrug MFS transporter
bpln_RS29025	2.10579	2.55924e-08	MBL fold metallo-hydrolase
bpln_RS29055	1.5025	0.00776115	3-beta hydroxysteroid dehydrogenase
bpln_RS29060	2.27302	9.27944e-07	short-chain dehydrogenase
bpln_RS29065	2.45943	8.78158e-07	phosphoglycerate kinase
bpln_RS29075	2.41504	7.89095e-08	acyl-CoA dehydrogenase
bpln_RS29090	1.38904	0.00265122	hypothetical protein
bpln_RS29095	1.10962	0.00646566	hypothetical protein
bpln_RS29100	2.45943	8.66804e-07	hypothetical protein
bpln_RS29105	2.32193	0.000777559	hypothetical protein
bpln_RS29120	1.23983	0.00371943	cell division protein FtsZ
bpln_RS29170	1.16993	0.00379732	TonB-dependent receptor
bpln_RS29175	1.51096	0.00183254	LysR family transcriptional regulator
bpln_RS29180	2.66297	2.64678e-10	membrane protein
bpln_RS29190	1.9386	0.00227376	endoribonuclease
bpln_RS29200	1.60407	4.48161e-05	3-phosphoshikimate 1-carboxyvinyltransferase
bpln_RS29205	1.67991	5.38068e-07	3-phosphoshikimate 1-carboxyvinyltransferase
bpln_RS29230	1.45943	0.00106948	LuxR family transcriptional regulator
bpln_RS29250	3	5.74033e-16	MCP methyltransferase
bpln_RS29275	1.28843	0.000553776	acetolactate synthase large subunit
bpln_RS29280	1.82312	6.5643e-06	Na+/H+ antiporter
bpln_RS29365	1.1375	0.00895259	glycine/betaine ABC transporter substrate-binding protein
bpln_RS29395	1.28399	0.000632997	cytidine deaminase
bpln_RS29430	1.62015	1.88392e-05	C4-dicarboxylate transporter
bpln_RS29480	1.24616	0.0383507	hypothetical protein
bpln_RS29525	1.32549	0.00297996	cold-shock protein
bpln_RS29530	1.49304	0.00722834	hypothetical protein
bpln_RS29565	2.11548	7.85248e-06	nitrate reductase molybdenum cofactor assembly chaperone
bpln_RS29570	2.02554	1.14004e-07	nitrate reductase
bpln_RS29585	2.46949	1.27998e-11	quercetin 2,3-dioxygenase
bpln_RS29605	1.94753	6.83264e-08	MFS transporter
bpln_RS29610	1.41504	0.0248386	MFS transporter
bpln_RS29660	3.16993	6.25066e-20	LysR family transcriptional regulator
bpln_RS29665	1.6477	0.00103451	hypothetical protein
bpln_RS29680	1.58496	0.00684347	hypothetical protein
bpln_RS34720	1.23483	0.00224935	rubredoxin
bpln_RS29780	1.8606	1.11148e-06	ergothioneine biosynthesis protein EgtB
bpln_RS29805	1.45251	0.032363	hypothetical protein
bpln_RS29820	1.848	0.000139794	cysteine dioxygenase
bpln_RS29840	1.58496	0.0045895	class II aldolase/adducin family protein
bpln_RS29845	3	2.95843e-18	ABC transporter substrate-binding protein
bpln_RS29850	1.51457	0.0264354	sulfonate ABC transporter permease
bpln_RS29860	3.58496	3.32283e-16	cytochrome c
bpln_RS29870	1.58496	5.85588e-05	Fe-S protein
bpln_RS29900	1.08746	0.0214617	trehalase
bpln_RS29980	1.37851	0.00157149	Zn-dependent oxidoreductase
bpln_RS29985	1.52356	0.0319997	glyoxalase
bpln_RS30035	2.45943	0.00480779	hypothetical protein
bpln_RS30045	1.6477	2.66165e-05	hypothetical protein
bpln_RS30050	1.62678	0.00243872	hypothetical protein
bpln_RS30055	1.152	0.046045	porin
bpln_RS30060	1.28951	0.00177188	MFS transporter
bpln_RS30075	1.152	0.0214825	AraC family transcriptional regulator
bpln_RS30105	1.28951	0.0110863	TetR family transcriptional regulator
bpln_RS30110	1.02554	0.0315958	isochorismatase
bpln_RS30125	1.45138	0.00129783	AsnC family transcriptional regulator
bpln_RS30155	1.65208	0.000808009	aconitate hydratase
bpln_RS30175	2.58496	1.52489e-10	LuxR family transcriptional regulator
bpln_RS30200	1.64386	0.00145185	LysR family transcriptional regulator
bpln_RS30220	1.85415	0.00165057	hypothetical protein
bpln_RS30250	1.6845	0.00106252	membrane protein
bpln_RS30255	1.22239	0.0493664	amino acid ABC transporter
bpln_RS30285	1.44057	0.0199628	GntR family transcriptional regulator
bpln_RS30295	1.88753	1.83385e-06	ribose ABC transporter permease
bpln_RS30300	1.44746	0.00266659	LacI family transcriptional regulator
bpln_RS30310	2.12928	1.33554e-06	dehydrogenase
bpln_RS30315	2.18442	3.09262e-07	D-mannonate oxidoreductase
bpln_RS30325	1.29546	0.0350023	hypothetical protein
bpln_RS30330	2.34577	2.10662e-07	aldehyde dehydrogenase
bpln_RS30345	1.72792	0.000617062	alpha/beta hydrolase
bpln_RS30375	2.78051	1.02325e-18	hypothetical protein
bpln_RS30380	2.02106	1.73188e-06	NmrA family transcriptional regulator
bpln_RS30390	1.66297	0.00283039	fumarylacetoacetase
bpln_RS30395	1.43741	0.000962976	homogentisate 1,2-dioxygenase
bpln_RS30400	3.23266	9.63635e-37	zinc/iron-chelating domain-containing protein
bpln_RS30435	1.44361	0.0134217	response regulator
bpln_RS30445	2.58496	3.01205e-06	hypothetical protein
bpln_RS30495	1.45943	0.0173417	2-aminoadipate aminotransferase
bpln_RS30505	1.25376	0.0321534	aldehyde dehydrogenase family protein
bpln_RS30510	1.32193	0.0298314	amino acid ABC transporter substrate-binding protein
bpln_RS30535	1.80735	0.00177892	xanthine dehydrogenase
bpln_RS30550	1.7425	1.24598e-05	LysR family transcriptional regulator
bpln_RS30575	2.61667	2.88761e-25	LysR family transcriptional regulator
bpln_RS30675	1.85148	0.000112504	transcriptional regulator
bpln_RS30705	2.20163	6.39059e-06	alpha/beta hydrolase
bpln_RS30710	3.70044	4.0595e-07	hypothetical protein
bpln_RS30720	1.30378	0.0188025	HxlR family transcriptional regulator
bpln_RS30725	2.04439	1.23385e-05	MFS transporter
bpln_RS30750	2.76553	5.92409e-16	hypothetical protein
bpln_RS30770	1.558	0.00604087	RNA polymerase subunit sigma-24
bpln_RS30775	2.80735	0.000297982	anti-sigma-K factor RskA
bpln_RS30780	1.41504	0.0147508	membrane protein
bpln_RS30815	1.2303	0.0016039	MFS transporter
bpln_RS30850	4.05889	1.57572e-34	endoribonuclease
bpln_RS30855	1.67807	9.21959e-05	FAD-dependent oxidoreductase
bpln_RS30880	2.28011	2.81226e-07	branched-chain amino acid ABC transporter permease
bpln_RS30885	3.58496	1.27019e-10	aldehyde dehydrogenase
bpln_RS30890	3.36923	3.42975e-38	3-hydroxyisobutyrate dehydrogenase
bpln_RS30920	2.23522	3.61211e-13	MFS transporter
bpln_RS30925	2.12489	4.98129e-14	TetR family transcriptional regulator
bpln_RS30940	2.78022	8.92468e-15	hypothetical protein
bpln_RS30945	2	0.00238507	hypothetical protein
bpln_RS30950	1.76553	0.000219027	GntR family transcriptional regulator
bpln_RS31035	1.47999	0.0025693	LysR family transcriptional regulator
bpln_RS31045	1.37851	0.0251111	hypothetical protein
bpln_RS31050	2.04439	0.00175732	lipoprotein
bpln_RS31065	2.80735	4.40534e-06	hypothetical protein
bpln_RS31100	3.49185	9.47358e-34	hypothetical protein
bpln_RS31105	3.16993	9.35527e-14	hypothetical protein
bpln_RS31140	1.85798	9.00403e-05	hypothetical protein
bpln_RS31145	1.87447	0.000280771	oxidoreductase
bpln_RS31155	1.40718	0.00887385	signal peptidase I
bpln_RS31160	1.5502	0.00770528	hypothetical protein
bpln_RS31165	2.49825	2.22048e-12	hypothetical protein
bpln_RS31170	2.03953	4.05116e-06	DUF188 domain-containing protein
bpln_RS31185	2.07346	1.38711e-11	hypothetical protein
bpln_RS31190	2.78136	6.39564e-14	hypothetical protein
bpln_RS31205	1.47207	0.00681385	hypothetical protein
bpln_RS31275	1.90182	2.94013e-07	methionine gamma-lyase
bpln_RS31290	2.80735	1.07116e-08	phosphonoacetaldehyde hydrolase
bpln_RS31325	2.92057	2.28957e-16	transcriptional regulator
bpln_RS31350	2.32193	6.29607e-09	sugar ABC transporter substrate-binding protein
bpln_RS31355	2.32193	0.000568448	sugar ABC transporter
bpln_RS31395	3.45943	2.84357e-26	2,4-diaminobutyrate 4-aminotransferase
bpln_RS31400	2.08746	4.02438e-08	carbamoyltransferase HypF
bpln_RS31410	2.10692	4.40892e-06	isochorismatase
bpln_RS31415	2.17932	2.71034e-07	hypothetical protein
bpln_RS31420	1.76553	0.0067983	N-acetyltransferase
bpln_RS31425	1.73697	0.00379294	hypothetical protein
bpln_RS31430	1.80735	9.9211e-05	hypothetical protein
bpln_RS31440	1.37197	0.00171601	hypothetical protein
bpln_RS31450	1.63743	0.00537401	amidohydrolase
bpln_RS31455	1.4112	9.79036e-05	hypothetical protein
bpln_RS31495	3.11548	1.18877e-16	AraC family transcriptional regulator
bpln_RS31500	1.44392	6.10234e-05	LysR family transcriptional regulator
bpln_RS31565	2.23266	5.93296e-07	hypothetical protein
bpln_RS31570	3	2.16534e-12	AAA family ATPase
bpln_RS31575	2.32193	1.3912e-06	two-component sensor histidine kinase
bpln_RS31610	2.85244	4.20133e-19	bifunctional ornithine acetyltransferase/N-acetylglutamate synthase
bpln_RS31615	2.66297	1.35277e-07	EamA family transporter
bpln_RS31620	2.49185	4.06683e-13	spore coat protein CotH
bpln_RS31630	1.44478	0.00141082	asparagine synthase
bpln_RS31645	1.58496	0.00306978	hypothetical protein
bpln_RS31650	1.64386	5.24326e-05	cytochrome P450
bpln_RS31655	2.65313	3.98608e-22	hypothetical protein
bpln_RS31665	1.80735	8.02229e-05	D-lactate dehydrogenase
bpln_RS31710	2.05063	7.73897e-07	2-oxoglutarate dehydrogenase E1 component
bpln_RS31725	1.80735	0.000309321	chemotaxis protein CheV
bpln_RS31740	1.70044	0.00930054	chemotaxis protein
bpln_RS31745	1.22239	0.0479292	porin
bpln_RS31765	2.70044	2.14225e-06	LysR family transcriptional regulator
bpln_RS31805	1.38466	0.000451303	cellulose synthase regulator BcsB
bpln_RS31845	1.53605	0.00588873	aldo/keto reductase
bpln_RS31865	1.62149	0.000137403	manganese transporter
bpln_RS31880	1.83289	3.61517e-07	hydroperoxidase
bpln_RS31920	1.40484	0.00118572	hypothetical protein
bpln_RS31925	1.41785	0.0156232	hypothetical protein
bpln_RS31940	2.27798	9.50091e-12	low-specificity L-threonine aldolase
bpln_RS31945	2.06178	2.6848e-08	MarR family transcriptional regulator
bpln_RS31990	1.69862	2.09638e-05	extradiol dioxygenase
bpln_RS31995	1.603	3.92094e-06	farnesyl-diphosphate farnesyltransferase
bpln_RS32015	1.61298	0.00101744	transcriptional regulator
bpln_RS32025	1.074	0.0432334	MFS transporter
bpln_RS32045	2.1078	1.12301e-06	4,5-dioxygenase
bpln_RS32060	2.1375	2.61129e-06	methyltransferase
bpln_RS32100	1.07215	0.0103184	propionate catabolism operon regulatory protein PrpR
bpln_RS32105	3.33787	2.23867e-96	hypothetical protein
bpln_RS32145	1.30732	0.00177421	H-NS histone
bpln_RS32160	1.48543	0.00967316	hypothetical protein
bpln_RS32165	1.41504	0.00430341	membrane protein
bpln_RS32175	1.62678	0.000228211	DNA-binding protein
bpln_RS32195	1.18903	0.0272487	protein RarD
bpln_RS32245	2.09686	3.31353e-09	chromate transporter
bpln_RS32260	4.39232	4.58091e-33	PilZ domain-containing protein
bpln_RS32275	2.70044	6.39412e-10	hypothetical protein
bpln_RS32290	1.61298	0.00245667	hypothetical protein
bpln_RS32310	1.58496	0.0486598	pyrroloquinoline quinone biosynthesis protein PqqD
bpln_RS32315	1.54432	0.00142229	pyrroloquinoline quinone biosynthesis protein C
bpln_RS32325	1.926	0.00202584	quinone oxidoreductase
bpln_RS32330	2.14684	1.95583e-06	aldehyde dehydrogenase
bpln_RS32370	1.58496	0.00200029	hydrophobe/amphiphile efflux-1 family RND transporter
bpln_RS32385	2.80735	1.16713e-11	Zn-dependent protease
bpln_RS32390	1.80735	0.00176897	peptidase C69
bpln_RS32395	2.90689	7.92976e-12	ABC transporter ATP-binding protein
bpln_RS32400	1.56294	0.000269076	peptide ABC transporter permease
bpln_RS32405	1.01282	0.011085	microcin ABC transporter permease
bpln_RS32420	3.45943	6.99176e-18	XRE family transcriptional regulator
bpln_RS32445	2	8.44486e-09	energy transducer TonB
bpln_RS32460	1.62619	0.00397804	hypothetical protein
bpln_RS32535	2.53916	4.61467e-15	peptidase C45
bpln_RS32540	1.83996	8.59741e-06	hypothetical protein
bpln_RS32555	2.20163	5.1403e-06	squalene synthase HpnD
bpln_RS33090	1.48543	0.00708882	chemotaxis protein
bpln_RS33125	1.848	0.000875307	oxidoreductase
bpln_RS33245	1	0.0252722	hypothetical protein
bpln_RS33250	2.14048	1.36728e-11	hypothetical protein
bpln_RS01505	1	0	hypothetical protein
bpln_RS03390	3.58496	0	hypothetical protein
bpln_RS03395	3.90689	1.06283e-66	type IV pillus assembly protein
bpln_RS06220	2.58496	0	hypothetical protein
bpln_RS06695	1	0	hypothetical protein
bpln_RS08685	1	0.0308832	aspartate aminotransferase
bpln_RS08945	1	0	hypothetical protein
bpln_RS09450	3	1.59054e-147	hypothetical protein
bpln_RS09485	3.80735	0	thioesterase
bpln_RS09500	4.16993	2.26594e-65	hypothetical protein
bpln_RS09515	3.90689	1.79595e-46	hypothetical protein
bpln_RS09520	2	2.18369e-07	beta-ketoacyl synthase
bpln_RS09740	2.58496	0	hypothetical protein
bpln_RS10615	3.16993	0	methyltransferase
bpln_RS10620	1.58496	0.000123488	GlcNAc-PI de-N-acetylase
bpln_RS11870	1	0	P-type conjugative transfer ATPase TrbB
bpln_RS11875	2	0	CopG family transcriptional regulator
bpln_RS14505	2.58496	0	iron ABC transporter
bpln_RS18035	3	1.46182e-10	magnesium transporter MgtC
bpln_RS18920	4.39232	0	hypothetical protein
bpln_RS19080	3.16993	8.13797e-30	type III secretion system protein
bpln_RS19340	1	0.00339852	serine/threonine protein kinase
bpln_RS19375	4	3.74427e-104	type VI secretion system lysozyme
bpln_RS19405	1	2.99181e-06	hypothetical protein
bpln_RS21575	2.58496	0	DUF1275 family protein
bpln_RS23905	2	1.45715e-06	acyl-CoA dehydrogenase
bpln_RS23910	2.80735	0	alkylhydroperoxidase
bpln_RS34520	1.58496	0	hypothetical protein
bpln_RS25885	2.58496	2.3584e-12	hypothetical protein
bpln_RS26560	2.80735	0	antibiotic synthesis protein MbtH
bpln_RS26775	2	0	DUF1223 domain-containing protein
bpln_RS27655	2.32193	5.30103e-40	hypothetical protein
bpln_RS27670	2.32193	0	hypothetical protein
bpln_RS27675	3	0	bacterial sensory transduction regulator family protein
bpln_RS27680	1	0	hypothetical protein
bpln_RS27695	3.16993	3.13863e-22	biopolymer transporter ExbD
bpln_RS27770	2	1.21719e-12	hypothetical protein
bpln_RS27775	2.80735	0	type II secretion system protein GspH
bpln_RS27780	3.16993	0	type II secretion system protein GspG
bpln_RS28065	2	0	4-oxalocrotonate tautomerase
bpln_RS28080	1.58496	0.00362034	hypothetical protein
bpln_RS34655	1	0	hypothetical protein
bpln_RS28880	3	0	hypothetical protein
bpln_RS29245	2	0	chemotaxis protein CheW
bpln_RS29255	2	0	chemotaxis protein CheW
bpln_RS34730	3.70044	3.1702e-42	glutamyl-tRNA(Gln) amidotransferase
bpln_RS31060	1	0.00240134	hypothetical protein
bpln_RS31735	3.45943	0	hypothetical protein
bpln_RS32375	2.32193	8.33087e-27	acetyltransferase
bpln_RS32380	2	0.000182947	acetyltransferase
