# Supplementary material for: Reprogramming of phytopathogen transcriptome by a non-bactericidal pesticide residue alleviates its virulence in rice
Source: Fundam Res. 2022 Jan 20;2(2):198–207. doi: 10.1016/j.fmre.2021.12.012 (PMC11197535; doi:10.1016/j.fmre.2021.12.012)
Supplement: Supplementary file 4 [file mmc4.xlsx]

## Sheet: S3
Dataset S3. Information on the significantly enriched KEGG pathways of significantly up-regulated genes.
Pathway ID	Pathway	DEG number	Total number	P value	Gene in pathway	KO in pathway
ko03010	Ribosome	27	56	1.92105e-14	bpln_RS01345,bpln_RS33490,bpln_RS01325,bpln_RS07825,bpln_RS01360,bpln_RS01330,bpln_RS01420,bpln_RS01315,bpln_RS01245,bpln_RS01255,bpln_RS12140,bpln_RS01240,bpln_RS10905,bpln_RS01340,bpln_RS01320,bpln_RS01350,bpln_RS17805,bpln_RS07830,bpln_RS02360,bpln_RS01370,bpln_RS14700,bpln_RS01395,bpln_RS01390,bpln_RS01280,bpln_RS00745,bpln_RS01335,bpln_RS01415	K02909,K02965,K02935,K02982,K02895,K02954,K02994,K02948,K02890,K02899,K02970,K02914,K02961,K02878,K02907,K02913,K02892,K02916,K02863,K02950,K02986,K02867,K02887,K02904,K02967,K02876,K02886
ko00195	Photosynthesis	4	8	0.00358089	bpln_RS00335,bpln_RS00355,bpln_RS00330,bpln_RS00345	K02114,K02113,K02109,K02115
