# Supplementary material for: Reprogramming of phytopathogen transcriptome by a non-bactericidal pesticide residue alleviates its virulence in rice
Source: Fundam Res. 2022 Jan 20;2(2):198–207. doi: 10.1016/j.fmre.2021.12.012 (PMC11197535; doi:10.1016/j.fmre.2021.12.012)
Supplement: Supplementary file 5 [file mmc5.xlsx]

## Sheet: S4
Dataset S4. Information on the significantly enriched KEGG pathways of significantly down-regulated genes.
Pathway ID	Pathway	DEG number	Total number	P value	Gene in pathway	KO in pathway
ko02025	Biofilm formation	24	61	0.00154414	bpln_RS25090,bpln_RS25095,bpln_RS06710,bpln_RS19390,bpln_RS29245,bpln_RS01820,bpln_RS19425,bpln_RS05320,bpln_RS21955,bpln_RS27875,bpln_RS01045,bpln_RS27925,bpln_RS25230,bpln_RS29255,bpln_RS25105,bpln_RS21950,bpln_RS28865,bpln_RS27920,bpln_RS19415,bpln_RS27860,bpln_RS06675,bpln_RS01825,bpln_RS25085,bpln_RS06780	K21011,K18101,K11893,K11903,K01658,K21007,K16011,K11444,K11902,K21009,K02405,K11891,K18100,K03651,K11907,K13489,K11895,K21008,K13488
ko00362	Benzoate degradation	18	44	0.00356312	bpln_RS28335,bpln_RS18235,bpln_RS25235,bpln_RS07000,bpln_RS28300,bpln_RS10215,bpln_RS28330,bpln_RS19210,bpln_RS28065,bpln_RS24800,bpln_RS16530,bpln_RS22000,bpln_RS25290,bpln_RS15835,bpln_RS28070,bpln_RS24795,bpln_RS23245,bpln_RS21985	K07516,K00449,K04073,K00448,K10220,K16515,K03381,K01075,K01666,K03464,K00626,K01857,K01821
ko00430	Taurine and hypotaurine metabolism	6	9	0.00508797	bpln_RS26355,bpln_RS26360,bpln_RS16540,bpln_RS25325,bpln_RS22620,bpln_RS21280	K00681,K03119
ko02010	ABC transporters	64	221	0.00758234	bpln_RS05105,bpln_RS09370,bpln_RS28290,bpln_RS12380,bpln_RS20905,bpln_RS14300,bpln_RS08770,bpln_RS16625,bpln_RS00270,bpln_RS23105,bpln_RS15115,bpln_RS23100,bpln_RS21835,bpln_RS08700,bpln_RS14500,bpln_RS26335,bpln_RS12385,bpln_RS30510,bpln_RS26405,bpln_RS01610,bpln_RS12600,bpln_RS26525,bpln_RS22850,bpln_RS15120,bpln_RS17255,bpln_RS08695,bpln_RS29365,bpln_RS16325,bpln_RS26535,bpln_RS12590,bpln_RS32…	K05815,K05845,K10441,K11083,K13895,K02471,K01996,K13893,K10440,K11959,K02066,K15551,K10021,K05847,K02017,K01999,K15554,K02048,K02002,K13896,K02015,K11081,K02013,K10017,K13894,K10019,K11963,K15555,K15553,K10020,K11961,K06160,K02020,K11960,K10228,K05846,K10227,K10015,K05814,K01998,K02016,K02047,K01995,K02073,K12369,K02000,K10016,K10439
ko00622	Xylene degradation	7	13	0.011987	bpln_RS28070,bpln_RS28065,bpln_RS25290,bpln_RS23245,bpln_RS21985,bpln_RS07000,bpln_RS19210	K04073,K01666,K01821
ko00643	Styrene degradation	7	13	0.011987	bpln_RS30390,bpln_RS19660,bpln_RS23210,bpln_RS23530,bpln_RS30395,bpln_RS28275,bpln_RS18630	K01555,K01026,K01502,K01426,K00451
ko03070	Bacterial secretion system	27	83	0.0166109	bpln_RS01230,bpln_RS00625,bpln_RS27775,bpln_RS06830,bpln_RS06710,bpln_RS19095,bpln_RS18570,bpln_RS19390,bpln_RS19085,bpln_RS27765,bpln_RS19425,bpln_RS27770,bpln_RS19080,bpln_RS27725,bpln_RS00590,bpln_RS13630,bpln_RS27790,bpln_RS27920,bpln_RS13285,bpln_RS19420,bpln_RS27860,bpln_RS27780,bpln_RS01825,bpln_RS16420,bpln_RS00150,bpln_RS00615,bpln_RS19400	K11904,K03223,K03073,K02456,K11903,K02462,K02457,K02455,K02460,K02453,K03228,K03071,K11891,K02461,K11907,K11892,K03224,K02454,K03075
ko00621	Dioxin degradation	7	14	0.0194941	bpln_RS28070,bpln_RS28065,bpln_RS25290,bpln_RS23245,bpln_RS07000,bpln_RS21985,bpln_RS19210	K04073,K01666,K01821
ko00500	Starch and sucrose metabolism	11	27	0.0218562	bpln_RS22340,bpln_RS09720,bpln_RS05015,bpln_RS15130,bpln_RS22345,bpln_RS29900,bpln_RS22355,bpln_RS22350,bpln_RS22360,bpln_RS22330,bpln_RS22335	K00703,K00700,K01194,K01236,K01214,K05343,K16147,K00847,K00705,K06044,K01087
ko02024	Quorum sensing	35	116	0.0234555	bpln_RS05420,bpln_RS23585,bpln_RS07320,bpln_RS21955,bpln_RS26195,bpln_RS26180,bpln_RS05835,bpln_RS00270,bpln_RS26185,bpln_RS05335,bpln_RS00275,bpln_RS13630,bpln_RS21950,bpln_RS08900,bpln_RS03055,bpln_RS07325,bpln_RS05340,bpln_RS16420,bpln_RS11870,bpln_RS25730,bpln_RS07315,bpln_RS01230,bpln_RS30510,bpln_RS09705,bpln_RS25725,bpln_RS25230,bpln_RS00265,bpln_RS26190,bpln_RS14665,bpln_RS05330,bpln_RS05…	K18101,K02034,K14645,K19734,K02033,K03073,K03100,K01658,K02031,K02052,K02055,K20265,K01996,K01626,K03071,K20527,K18100,K01999,K01998,K02054,K02053,K01995,K03075,K02035
ko00040	Pentose and glucuronate interconversions	9	21	0.0261553	bpln_RS20345,bpln_RS18580,bpln_RS21440,bpln_RS28855,bpln_RS04490,bpln_RS30315,bpln_RS15085,bpln_RS12565,bpln_RS23315	K01685,K00040,K01686,K00007,K00012,K00041,K00065,K13877
ko01053	Biosynthesis of siderophore group nonribosomal peptides	5	9	0.0291482	bpln_RS26085,bpln_RS09660,bpln_RS09670,bpln_RS09650,bpln_RS09640	K04782,K12241,K12239,K12238,K04785
